# Supplementary material for: A novel five‐gene signature predicts overall survival of patients with hepatocellular carcinoma
Source: Cancer Med. 2021 May 2;10(11):3808–21. doi: 10.1002/cam4.3900 (PMC8178492; doi:10.1002/cam4.3900)
Supplement: Supplementary file 5 [file CAM4-10-3808-s005.xlsx]

## Sheet: Supplementary file 2
id	os	event	CNIH4	SULT1C2	SOX4	SPP1	CD4	SORBS2	CCL19
GSM362958	2.35	1	8.27655	7.49205	8.41339	8.30287	5.05948	7.0683	4.10291
GSM362959	0.791667	1	8.26789	7.73649	9.76823	8.86592	6.61824	5.53255	7.46333
GSM362960	5.50833	0	8.54938	5.95773	9.45884	7.23705	6.25975	6.5821	6.96357
GSM362966	5.50833	0	7.37685	3.73577	6.97141	7.24766	5.39157	8.53965	4.19725
GSM362970	5.60833	0	6.47477	3.27537	7.17172	4.55003	5.67365	8.2566	4.84981
GSM362978	2.4	1	6.61146	5.32802	4.20083	4.8012	5.64994	8.57354	4.55003
GSM362984	4.28333	0	7.1584	3.69215	4.8152	6.40922	6.82408	7.99023	5.24105
GSM362987	5.03333	0	7.11612	7.39848	5.53758	9.73767	6.4291	8.00459	4.77677
GSM362988	4.25833	0	8.78616	7.47743	7.75173	5.89613	5.5704	6.80861	4.11021
GSM362994	4.56667	0	8.02588	4.15303	4.0116	7.30526	5.26912	8.36256	4.24217
GSM363008	4.86667	0	6.69524	4.38924	7.02625	10.2098	5.67334	8.32452	10.1242
GSM363009	4.90833	0	8.26397	7.89553	9.94456	8.88386	4.92767	6.83176	5.87189
GSM363010	5.16667	0	7.80876	3.45827	8.85551	11.5332	5.80167	8.0525	6.85915
GSM363012	0.375	1	6.75041	3.9644	6.79348	7.21216	5.10428	7.77572	4.90708
GSM363015	4.975	0	7.6932	6.60193	8.49979	8.64119	4.95379	8.77498	8.78765
GSM363017	1.05833	1	8.92503	6.85109	7.7688	11.9758	5.54618	6.52697	5.18401
GSM363029	4.275	0	7.43394	7.68341	8.5221	10.7741	6.48347	6.45262	9.40525
GSM363035	4.675	0	5.76003	3.54418	4.71711	5.39949	5.47092	9.24244	4.72679
GSM363037	5.1	0	8.61576	4.83472	8.02015	11.4782	4.53084	8.24584	4.77529
GSM363038	1.25833	1	8.92191	5.17767	6.46524	5.46825	5.14406	4.62849	4.63963
GSM363050	4.51667	0	6.81875	6.69558	8.14871	5.23076	4.75324	8.18778	6.95185
GSM363054	4.48333	0	7.17472	7.84535	8.36737	6.92133	6.41851	8.93052	4.44001
GSM363055	0.608333	0	6.36218	5.97529	10.2771	10.2306	4.99927	7.09968	9.8175
GSM363057	5.04167	1	7.42413	3.60792	8.44409	12.7409	4.51888	8.66251	4.69954
GSM363070	4.75	0	7.25077	6.06619	9.11927	9.68439	4.75202	6.11631	5.31441
GSM363072	0.866667	0	7.8649	4.3488	4.23728	7.80379	5.19146	7.71187	5.82533
GSM363073	2.20833	1	8.79146	3.91341	8.48563	10.6464	4.47864	6.38121	4.81649
GSM363074	4.80833	0	7.88762	6.2085	7.44712	12.1039	5.76642	9.35938	9.43886
GSM363079	0.65	1	9.38779	8.8043	9.79085	9.5475	4.77505	7.12723	6.20524
GSM363080	0.191667	1	9.09332	7.25977	8.90128	11.261	5.51206	4.95379	5.13334
GSM363082	4.75	0	7.95012	3.94333	5.25645	4.28809	5.58424	8.51761	4.8012
GSM363083	4.44167	0	7.39933	6.59447	10.7345	11.9595	5.78611	8.13296	7.2733
GSM363084	5.21667	0	8.42923	7.32453	4.5507	8.90452	5.33402	8.83223	5.49332
GSM363085	4.56667	1	9.24632	6.23651	8.81935	4.73166	5.63288	5.73531	5.34023
GSM363098	4.74167	0	8.34049	6.74971	6.81179	10.2878	5.53727	7.07236	5.30815
GSM363099	2.575	1	6.63057	8.63693	9.83059	10.9568	3.91808	6.82822	4.57916
GSM363100	0.283333	1	8.6376	9.5508	10.5174	12.0677	4.42495	7.53175	4.69231
GSM363101	4.69167	0	8.11787	4.09132	6.97178	5.31807	5.9681	8.81784	6.99953
GSM363105	0.791667	0	9.16214	6.26197	8.09644	11.5101	5.04766	7.52611	4.92057
GSM363106	1.21667	1	9.1878	6.72215	7.11688	10.8434	5.67847	8.12326	4.81124
GSM363107	0.583333	1	7.37317	7.92167	6.17919	6.5579	5.63982	4.58968	4.75592
GSM363108	4.06667	0	7.67738	3.58058	6.17059	5.63347	6.14195	8.60155	7.18165
GSM363115	5.55	0	7.78685	6.22762	5.81638	5.5223	6.02258	7.73791	9.87004
GSM363122	4.61667	0	6.12883	3.97424	7.3375	7.08434	4.3734	8.90452	5.55929
GSM363123	3.55833	0	7.10745	7.1969	5.78913	9.55625	4.86645	7.9424	4.96272
GSM363125	1.375	1	8.21274	6.89509	8.44785	9.80858	5.27053	6.80395	8.42627
GSM363128	2.50833	1	7.6746	6.73598	5.82227	9.18405	4.566	5.61218	4.201
GSM363129	0.291667	1	9.65586	7.1755	9.36648	8.88235	5.19228	5.39126	4.43
GSM363130	5.15	0	7.70715	3.72196	3.77942	6.79698	4.6786	9.54643	4.97888
GSM363142	3.84167	1	7.43139	6.91379	8.40388	11.1565	4.41373	7.17133	4.01147
GSM363145	2.75	1	7.92672	6.92525	8.64119	10.927	5.39689	6.7332	5.6679
GSM363146	4.575	0	7.61783	6.70867	10.1208	13.2036	5.97562	7.91159	7.19883
GSM363147	2.39167	1	8.80578	7.46717	9.23674	7.11156	5.0831	7.5814	4.106
GSM363148	4.36667	0	8.29361	8.59819	4.05814	7.52431	6.13108	6.93463	4.8827
GSM363149	1.2	0	7.81117	3.69918	4.23942	7.20641	4.7728	8.8619	4.8268
GSM363150	0.275	1	7.92874	10.0828	10.5578	10.4341	4.76982	4.35439	4.34561
GSM363151	5.59167	0	9.08459	3.75496	4.83224	8.0357	5.22888	7.53525	5.01115
GSM363164	4.6	0	8.93847	4.15794	8.74271	5.35862	5.09618	8.70956	5.38671
GSM363166	4.48333	0	8.38672	3.57156	6.49843	4.55462	4.76761	8.10508	4.51888
GSM363168	4.48333	0	7.43394	3.28581	4.63174	4.1111	4.64033	9.83574	4.31637
GSM363172	0.558333	1	9.39907	7.76677	9.2199	10.7945	5.25051	6.52323	6.39683
GSM363176	4.225	0	6.70008	3.20038	5.75523	8.76315	6.47349	8.78691	6.638
GSM363178	4.775	0	7.78106	3.31037	7.93432	10.8802	5.40153	7.43309	5.0197
GSM363180	3.925	1	8.62798	6.32158	7.09366	7.1977	6.06305	6.3398	9.23674
GSM363182	4.39167	0	7.17511	5.78138	6.68012	6.61656	5.70204	8.17382	4.79533
GSM363186	0.633333	1	6.54243	3.57356	7.08581	6.07749	6.09819	9.03016	5.20799
GSM363188	4.775	0	7.17933	4.05784	7.15461	8.00821	6.25743	8.55526	7.33909
GSM363200	1.99167	1	7.27843	6.45862	7.02224	7.69413	5.61188	8.64594	4.22397
GSM363204	1.175	1	7.79557	5.73003	8.96894	10.4098	4.693	7.2359	4.57049
GSM363209	5.06667	0	9.30487	7.0561	8.65909	6.59897	5.8906	7.27885	10.0951
GSM363211	0.741667	1	9.21431	9.2349	10.8128	8.20494	5.24831	6.91033	4.86295
GSM363224	4.825	0	7.43519	3.84265	6.1046	8.08358	5.00272	8.67719	4.71298
GSM363230	0.4	0	8.36919	4.77227	6.23781	5.96649	4.58051	7.96229	4.58051
GSM363235	2.73333	0	7.1721	7.94862	8.78765	11.0952	6.60468	6.59824	5.27083
GSM363237	4.79167	0	8.23298	8.2622	8.96894	11.6343	6.42649	5.11823	5.40624
GSM363243	4.65	0	5.7124	3.36523	5.24916	8.58752	6.81944	9.39907	5.82013
GSM363245	4.79167	0	7.99381	6.68947	6.79168	8.30927	5.8609	5.14844	5.43586
GSM363247	4.40833	0	7.45941	5.7048	5.6597	9.5126	5.38521	8.92191	5.06684
GSM363249	4.93333	0	7.998	8.96976	8.49073	7.19655	5.87695	7.57962	4.92972
GSM363251	1.63333	1	7.62373	7.06131	8.92657	8.84632	4.82304	8.65973	4.54149
GSM363264	1.48333	1	8.05568	7.67738	6.03712	10.6236	5.0589	8.00511	4.77677
GSM363266	0.208333	1	8.82378	8.33869	7.06131	7.47016	5.82629	6.47349	5.38292
GSM363267	3.99167	1	8.61377	4.28402	5.37742	7.03216	6.02101	8.44166	7.47654
GSM363272	4.69167	0	6.90792	3.62878	4.76587	9.47296	5.45368	8.96976	5.13383
GSM363275	4.98333	0	6.82687	3.7878	4.48601	4.96458	7.24921	8.59022	8.84632
GSM363290	4.55833	0	8.59221	6.74832	8.67167	7.96544	6.55657	7.99167	6.16891
GSM363295	4.575	0	5.79797	3.54428	4.35403	8.83611	5.41449	7.95322	4.85215
GSM363297	0.25	0	7.58319	8.73767	9.61671	8.38257	6.42188	5.59342	4.99902
GSM363298	4.46667	0	8.59622	6.53432	10.011	7.14081	5.7833	7.4497	10.7128
GSM363310	1.95833	1	6.1224	4.48197	7.16562	10.9904	5.21962	8.27597	4.58686
GSM363311	1.58333	0	7.73649	5.73103	4.65911	8.30169	5.11187	8.3453	4.4588
GSM363313	3.05	0	7.43351	4.19152	5.27362	6.42188	5.90673	8.14495	4.71911
GSM363316	4.55833	0	8.10083	3.28632	8.37711	4.00337	4.64653	7.67321	4.34276
GSM363329	4.43333	0	9.33052	5.26149	7.10973	5.90178	5.24717	6.93796	6.24168
GSM363331	3.04167	1	9.22544	4.36526	5.4882	7.41407	5.5355	4.81268	5.0197
GSM363332	1.05	1	9.60264	5.21018	8.57621	9.92693	6.16471	7.60798	5.65452
GSM363335	4.95	0	6.6283	3.33805	6.09471	5.40973	6.09631	8.62127	4.94838
GSM363336	0.666667	1	8.93768	3.27125	5.5953	11.2014	5.29568	7.68859	4.62173
GSM363339	5.45	0	8.6191	6.41421	9.90791	9.17047	5.26036	7.14081	4.95184
GSM363341	5.45	0	8.47938	7.74217	4.63036	11.002	5.43907	5.59402	4.44086
GSM363343	5.425	0	6.8912	4.96957	6.25843	6.1224	6.97178	7.62694	5.28042
GSM363350	5.24167	0	8.82156	8.9109	10.432	10.5644	4.83297	6.26936	4.59102
GSM363355	0.758333	1	7.74933	7.67834	9.51367	12.5112	5.43237	7.21565	5.04395
GSM363357	0.733333	1	8.57028	6.95875	9.7783	7.77075	4.91793	6.72938	4.73117
GSM363362	0.483333	1	9.10617	7.89055	8.18054	7.95467	6.03585	6.50882	4.97294
GSM363366	4.35833	0	9.01766	3.71783	4.53563	4.22775	5.14708	8.25543	4.78093
GSM363368	1.28333	1	7.05047	5.87818	6.97474	11.5833	6.07098	8.35245	5.96491
GSM363376	5.125	0	8.26108	6.1772	7.10223	8.4863	5.80534	5.45954	5.31641
GSM363378	2.65833	1	9.77446	7.68574	8.37525	4.95329	4.79282	6.65756	6.11961
GSM363386	0.833333	1	7.30884	6.7987	9.80226	8.84472	4.86619	6.21339	6.89612
GSM363391	4.775	0	8.17382	6.35132	6.73458	5.64307	5.18595	7.0627	6.77076
GSM363404	1	1	8.25089	4.4907	7.45174	7.22104	4.91563	8.82378	4.61481
