# Supplementary material for: A novel five‐gene signature predicts overall survival of patients with hepatocellular carcinoma
Source: Cancer Med. 2021 May 2;10(11):3808–21. doi: 10.1002/cam4.3900 (PMC8178492; doi:10.1002/cam4.3900)
Supplement: Supplementary file 6 [file CAM4-10-3808-s001.xlsx]

## Sheet: Supplementary file1 test
id	event	os	PTTG1	ASPM	KPNA2	PRC1	CCNB1	CAP2	SNRPE	CCT3	CDKN3	CENPF	RACGAP1	RRM2	CDK1	TOP2A	NUSAP1	RFC4	PCLAF	ZWINT	GINS1	ILF2	ACLY	SNRPD1	CNIH4	CKS2	AURKA	DTL	SAE1	SUCO	TUBG1	GPC3	GMNN	FEN1	ECT2	SAC3D1	SMC4	KIF20A	HMMR	NEK2	MCM6	EZH2	RRP15	H2AFX	MELK	ACSL4	TP53BP2	ENAH	BIRC5
GSM362964	0	5.61667	7.72282	7.70298	7.15461	6.07032	5.25645	9.07186	10.6933	9.88336	5.7008	6.97286	5.881	7.05835	5.65333	5.10157	7.01102	6.13301	7.05422	5.91204	4.43267	7.79851	8.02538	6.30922	7.71947	6.05854	6.71318	5.64132	8.10028	6.47877	5.447	11.4706	9.60724	5.25811	4.27243	5.24023	7.65791	4.04532	5.51023	4.46873	6.70454	5.18401	5.05536	6.7253	4.43267	7.02735	7.35794	7.69183	5.39689
GSM362965	0	5.55	8.71312	7.95223	8.45103	7.12452	7.42069	6.96099	10.1368	10.1928	7.43561	8.2542	6.95401	8.85168	7.13703	5.9459	8.14657	6.86756	8.58686	7.77075	7.24804	7.51647	8.25602	6.07065	7.89698	8.44785	8.2971	5.31894	7.83458	6.54708	6.80503	10.086	8.3052	6.24838	5.52605	6.56762	8.53641	6.75321	6.84579	5.7206	7.29682	5.67601	5.92165	8.19431	5.90295	6.40397	6.9501	7.63834	7.01067
GSM362971	1	4.00833	5.65701	3.58587	6.90005	3.36858	3.56001	4.8524	8.7884	8.53641	3.67866	4.67083	3.73665	4.20363	3.68372	3.93899	5.65482	4.39483	4.85392	4.55961	3.95522	6.06044	7.91561	5.81516	5.51053	5.5809	5.30923	4.38532	6.60935	5.62237	5.16734	6.79243	7.42708	4.85725	3.53969	5.63138	5.63318	3.45758	4.02351	3.90045	5.90266	3.57722	4.17222	6.29522	3.56704	3.99105	6.44866	5.53109	3.74134
GSM362972	0	5.5	6.5156	5.95319	7.43232	4.95103	3.78075	8.02066	9.99964	9.08459	5.91795	6.27828	5.69143	6.85951	4.51199	3.92891	6.44065	5.42503	6.04855	5.73844	4.85818	7.29523	7.59242	6.10684	7.00097	7.05942	7.4149	5.35808	6.39683	5.69659	5.53313	8.94095	8.30108	5.37049	4.01006	5.5803	6.96566	4.75324	4.87584	3.97659	6.51859	4.20885	4.94208	6.68643	4.23564	3.99036	7.5553	6.00908	4.85725
GSM362976	0	5.58333	5.32884	3.97495	6.67014	3.82484	3.72325	6.08268	9.25979	8.71815	4.02683	4.55204	4.11034	4.48867	3.38183	3.35894	5.42889	4.92182	5.39658	3.86795	3.79024	6.88939	7.83267	5.76246	6.35525	6.11571	4.7623	3.35304	6.31605	6.30954	6.25098	4.78708	6.64282	4.99296	3.84695	5.22917	7.24842	3.4554	4.60767	3.61954	4.70975	3.64862	4.9106	5.16041	4.00659	3.27344	7.15499	6.33426	4.20599
GSM362977	0	5.525	8.14386	6.1798	7.74887	5.51206	4.29314	5.31612	9.07437	8.3759	5.92549	6.3803	6.66472	7.17626	6.01161	6.73109	7.95927	6.76976	7.41743	7.49464	5.30869	6.49012	7.85519	5.52344	6.93646	8.08101	6.36016	5.74793	6.39518	4.06935	6.6586	3.72515	7.37358	6.44129	4.21077	6.34794	8.09808	4.35953	6.30175	3.902	6.08166	4.13191	4.37243	7.51862	6.02567	5.77654	6.58107	6.49309	6.40211
GSM362982	0	5.38333	8.19937	7.63197	8.95848	6.71141	6.34402	8.26515	10.4497	10.3625	5.48741	6.92919	6.28546	8.20997	5.85186	5.73035	8.00768	6.80324	9.27391	7.52611	6.61521	8.28565	8.01548	7.23667	7.56534	8.70881	6.69628	6.69974	7.69462	7.60082	6.87819	7.51775	7.57598	6.30075	5.42948	6.16378	7.25937	5.95381	6.1464	6.05147	7.50681	5.22774	6.6243	6.81359	4.89832	6.78786	8.10937	7.04314	6.97762
GSM362983	0	5.35	7.05383	7.67691	8.45978	6.75289	5.55184	7.14769	10.4557	9.60847	6.21628	6.79628	7.36042	6.76242	5.77132	5.32633	7.48343	7.85906	9.04876	7.98345	7.24921	7.67834	8.49521	7.82331	8.42808	8.19937	7.14081	6.46688	6.02352	7.27404	6.9565	11.9873	7.23867	7.4916	5.68747	7.41784	8.06515	4.59853	5.73782	6.88767	8.06829	5.80351	6.58879	7.19115	5.56646	7.40311	8.2072	8.25543	6.03299
GSM362986	0	5.375	8.01287	8.81245	8.43185	6.84796	6.42153	8.06198	10.4516	9.96974	5.56886	7.09671	6.58175	6.52427	6.26197	6.0762	7.85311	7.28003	8.24859	7.01317	6.67944	8.35006	9.04032	7.20218	8.91406	8.01498	6.45262	6.93713	7.64559	7.63511	5.94691	11.7147	8.11684	6.4995	6.62526	6.15157	8.56567	5.33197	5.99559	6.16319	7.96229	6.24999	6.70243	6.81142	6.19953	7.96439	8.15302	8.18554	5.46915
GSM362992	0	5.35833	9.08034	7.1939	9.02185	7.03429	7.40397	7.38933	9.95849	9.66879	5.20188	6.6616	6.33617	8.20271	6.21145	6.0749	7.63197	6.64282	8.30927	7.79652	6.00217	7.35667	8.54417	6.77321	7.74405	8.48061	7.1238	6.22114	7.67786	7.20679	6.09058	10.353	8.85951	6.75832	6.08037	7.01571	7.89055	5.87601	7.89399	6.10623	8.0831	5.6933	6.47218	6.81073	5.8906	8.45041	6.85708	6.67221	5.96868
GSM362993	0	0.316667	8.04255	7.44664	8.76685	7.11495	6.28874	8.23191	10.3739	9.64897	6.44698	6.88665	6.65928	7.00565	6.81674	6.72179	7.91814	6.73039	7.36583	7.90549	7.29879	8.52932	8.77568	7.05759	7.9161	6.97541	6.65721	5.73285	8.20611	7.36123	5.84662	12.0561	9.31776	6.68743	5.98278	6.42749	8.26627	5.52117	6.3089	5.90801	7.1261	5.45399	5.97278	7.56809	5.82356	7.61872	8.37711	7.94812	5.45023
GSM363011	1	1.46667	7.17855	4.66759	8.74415	6.83351	6.44364	6.95761	9.56194	9.67359	4.77081	5.11795	6.21565	6.81359	6.0365	7.21676	6.93755	7.24179	8.74271	7.87485	7.29918	7.4787	10.3399	7.30157	7.68766	7.99332	6.56829	5.11106	8.15789	6.26519	6.26612	9.68808	8.86113	6.5878	4.99771	6.58416	7.46925	5.07476	5.82137	5.12833	7.31452	5.25051	5.46451	7.93484	5.34307	7.15956	6.24966	7.15232	5.19626
GSM363013	1	0.641667	8.43794	6.49145	8.94895	6.56729	7.24098	6.94359	9.89975	9.51367	6.95577	6.74762	6.35951	7.17974	5.72761	7.79459	7.9161	7.77075	8.64245	6.53096	6.45601	7.0817	9.05058	7.36042	7.19271	9.14067	6.88137	5.89644	7.89203	5.5444	6.35525	10.9402	9.06744	6.65928	5.63951	6.07874	9.33155	6.23175	5.9441	5.2889	7.46203	5.96337	4.95305	7.62012	4.6392	8.04255	6.87569	7.28679	5.93767
GSM363014	0	5.05833	7.05422	6.36218	7.35379	5.67	5.50669	7.64199	10.5068	9.81372	5.94973	5.78703	4.73944	7.36953	5.06967	5.25504	6.70526	6.49914	7.39553	5.51616	5.10694	7.53089	8.47126	6.41851	8.25933	6.35461	6.42386	5.28836	6.91848	7.15156	5.7855	11.144	9.02517	5.3803	4.24783	6.17819	7.57249	3.95938	4.78269	4.68026	6.03816	5.03777	6.48553	6.50546	4.82581	7.20337	9.00783	8.15196	4.0194
GSM363016	0	0.166667	5.696	3.99823	6.57871	4.27136	4.15032	7.07272	9.00783	8.64954	4.22791	4.95255	5.447	5.10021	4.07245	3.7743	5.92826	5.70998	5.3385	4.8938	4.44299	7.43394	8.12056	5.86212	6.88485	5.10996	5.16848	3.92358	6.61553	6.39848	5.75401	4.59647	8.05833	4.37436	3.88545	4.78143	6.90713	3.788	3.86002	3.95802	5.6993	4.31024	5.11356	6.46162	3.91445	6.41356	5.59648	4.90095	3.71467
GSM363030	1	0.375	8.92657	7.77904	8.40388	7.44541	6.76176	7.78155	11.1885	10.3625	5.80256	8.47692	7.25154	8.00166	7.22064	8.60488	8.86815	8.09751	8.74415	7.81655	7.42453	8.34049	9.66413	7.39348	9.35242	8.16331	6.82199	7.97425	7.90457	8.1694	6.41787	11.7897	9.90241	7.23788	5.90862	7.08396	7.7595	6.63026	4.92922	6.17276	7.34761	6.85846	6.46925	7.53656	5.57219	9.11577	9.02016	9.19779	5.83919
GSM363031	0	4.4	9.88077	8.00563	9.07102	7.331	7.22064	6.90713	10.2807	9.34433	7.05979	8.02741	7.1962	9.11043	5.88134	8.12379	8.00716	7.52826	8.21835	8.15789	6.83976	7.79072	8.38737	6.87068	7.4132	8.67719	7.57555	6.96244	7.86591	7.0772	6.57745	10.5667	8.76315	7.26335	5.0068	6.81566	8.66038	7.53303	8.10238	5.93862	8.13895	6.84939	5.49953	7.63834	5.40298	5.61491	8.19375	6.67499	6.97286
GSM363032	0	2.075	9.09757	7.65382	9.28766	6.64973	7.331	5.63743	10.8026	9.83059	7.17776	6.88871	6.73866	8.19993	6.70833	7.25001	7.6438	7.65198	8.37215	7.2449	7.62778	7.34515	8.80649	8.18502	8.37335	9.12903	7.71855	6.48247	9.18141	6.35332	6.36714	11.8188	8.96976	7.87181	6.01784	7.17626	8.26397	6.63903	5.39011	5.04099	8.52668	6.17949	6.0365	8.2971	6.19205	9.07102	7.94035	7.64199	5.16514
GSM363033	1	3.03333	8.64524	6.90753	9.00531	5.99058	6.28295	5.4742	10.5365	9.83308	6.46524	6.89723	7.02662	9.25591	6.67255	7.88072	7.85857	8.21168	8.36499	7.53611	7.75086	7.03137	9.97805	8.30801	7.29161	9.02856	7.75223	6.65076	9.05987	7.08619	6.5831	11.4629	10.2589	6.50682	5.3124	6.11861	9.34646	6.85774	4.39903	4.36284	8.47433	7.16797	5.478	8.17329	6.38486	8.13242	6.74003	6.07098	6.69088
GSM363034	1	3.825	7.4497	6.95151	7.1473	5.70782	5.35192	6.3021	10.6098	10.0374	6.69119	6.94107	6.63702	7.92476	5.4018	6.67806	7.05534	6.41722	6.86791	6.39848	5.75092	8.31039	8.57354	7.10408	9.41363	7.49464	7.86641	5.7961	7.43232	7.72612	5.92017	11.6082	8.83066	6.28485	5.38436	5.69867	8.20329	4.00552	5.03448	4.14021	6.93611	5.25924	6.51289	6.56929	4.53779	8.78916	7.81163	7.2241	5.20241
GSM363036	1	2.725	8.34653	6.99916	8.72099	6.9685	5.09835	4.7469	10.4457	9.5508	6.70559	7.01754	6.70693	7.83947	5.95999	8.16495	7.87635	8.36318	7.27639	7.67414	7.30842	7.65658	7.74504	7.07458	5.92454	8.06571	8.23133	7.67414	8.37335	6.83629	7.58884	4.76256	9.41774	7.67969	5.10694	7.46925	8.3287	4.87965	4.88345	4.95022	8.40928	6.32959	5.81668	7.45051	5.90328	3.97508	6.76801	4.32282	6.38089
GSM363039	0	4.4	7.79119	7.4211	7.20416	5.80508	6.51895	8.43794	10.4178	9.35346	7.027	6.22016	6.04034	6.56729	5.73749	6.56662	6.2478	6.84044	6.16702	5.83855	4.98752	7.91208	8.21665	6.08707	9.2134	7.78834	6.97724	5.40973	6.99772	7.00604	5.63439	9.83441	8.49459	5.16379	4.87659	5.34106	8.16614	5.43671	6.72318	5.35437	6.82897	5.06466	6.72112	6.10623	4.75254	3.7101	7.44285	6.25423	4.25312
GSM363048	1	1.69167	7.86051	8.06413	8.84859	7.7742	7.29682	8.36017	10.089	9.94595	6.80395	7.03646	6.93866	8.59426	6.49376	6.56929	7.8146	7.40599	7.99851	7.9035	6.82126	7.43906	7.55879	6.82962	8.21553	8.87066	6.30469	6.74035	8.4719	7.36249	5.84723	11.4106	8.07569	6.62629	5.96586	6.42782	8.68132	4.97425	6.18431	5.89675	8.0932	5.95773	5.73219	6.57129	5.13764	6.23144	8.30287	8.90286	6.48786
GSM363049	0	5.2	7.70115	7.9161	8.60488	6.88837	6.73494	7.51647	10.4536	8.97858	7.73742	8.27081	6.7739	7.91404	7.28534	7.79268	7.1276	7.07236	9.77959	7.60668	7.02369	7.65841	9.24922	7.27564	8.76392	8.56962	7.4149	8.46482	8.03889	7.459	6.09568	13.2036	9.31776	6.83071	4.88171	5.72181	8.20271	4.85596	6.4699	6.96207	7.87037	5.10318	6.28192	8.01401	6.18463	8.2419	7.89698	4.81788	5.40676
GSM363051	0	1.71667	8.94728	8.09808	10.2985	7.41407	7.33787	8.53965	11.5998	8.87455	8.2542	6.93646	8.26457	8.05833	6.74691	4.29516	9.57321	7.07019	10.2626	8.38319	9.36139	4.17385	9.45988	7.62966	8.01031	8.91637	8.21113	5.62501	9.55737	7.6746	6.39881	10.6236	8.78616	7.38811	7.50814	5.56741	8.82012	8.18502	6.84259	4.72504	8.71385	7.7384	6.27367	7.52431	6.56629	9.10526	5.89307	5.32464	4.93388
GSM363052	1	1.19167	10.0674	8.51314	9.0573	7.76391	7.48988	5.54347	10.1662	10.248	7.15118	8.44166	7.79851	9.1768	6.56268	8.87687	8.16441	8.77049	8.82533	6.50849	7.16721	7.81411	9.03609	7.59637	8.07668	9.57538	7.62736	6.53669	8.82763	6.85774	6.68158	6.69663	8.47938	7.82869	7.58275	6.40566	8.68209	6.47414	5.49514	4.63648	7.9696	6.50078	6.23303	8.20387	6.68537	8.03413	8.93926	8.74998	7.17362
GSM363053	0	4.75	8.06732	7.28679	8.06044	7.08013	6.57507	7.41615	10.1894	8.98415	7.54961	7.72138	6.16926	8.06732	5.95381	8.24743	8.18723	7.50075	8.68286	7.88762	6.80793	8.0472	8.77568	6.8838	7.42793	7.84825	7.00315	7.58096	8.01548	6.64075	6.83141	10.7614	9.71935	7.29879	4.89152	6.18012	8.73482	5.88997	6.8251	6.04478	7.51033	6.58682	5.55632	7.43185	5.9949	5.26547	7.12452	6.81359	5.63017
GSM363056	1	1.6	8.85951	6.30828	9.8567	6.78644	6.85282	6.24619	9.59917	10.1017	7.34399	6.29037	6.55756	8.77425	7.1389	8.3614	6.67533	7.68813	8.55785	8.40198	7.5738	7.50987	9.6819	6.64699	8.33576	8.95532	8.22174	6.02226	8.81484	6.863	6.3306	12.0448	8.68635	6.80503	4.49286	6.25645	9.21523	5.56232	6.66402	5.88779	6.94292	5.65208	4.8999	7.87927	6.05623	7.42708	7.96026	8.50674	6.97982
GSM363069	1	1.13333	8.2817	6.74971	8.67032	6.27928	6.84725	6.98018	10.6143	10.9242	6.37504	7.21676	6.61146	6.75731	6.43536	7.54785	7.01754	7.89399	6.96391	7.00281	6.09981	8.41586	8.66038	7.59772	8.86113	8.50994	7.75223	5.78138	8.15143	7.70254	5.81578	10.7767	10.7715	6.28358	5.07094	5.90362	8.13408	6.94145	6.57611	5.15841	6.58811	5.56591	5.78581	7.18275	5.71967	5.58122	7.08619	7.60798	5.18513
GSM363071	1	1.15	7.21487	5.11438	7.72186	5.91767	5.75305	8.33346	9.82787	9.42719	6.10905	5.80226	5.44266	7.41702	5.21709	5.52494	5.9399	6.65384	7.211	5.79277	5.39011	7.41021	9.24244	6.44429	8.28283	7.17325	6.1442	4.76107	8.3471	7.35217	6.71318	10.6885	8.22338	6.0349	4.47823	5.57696	7.57827	4.83048	4.68004	4.13959	6.7156	4.9564	5.35695	6.71318	4.89099	6.6415	8.64119	8.4548	4.47823
GSM363075	1	1.5	7.82671	7.33339	8.52537	6.17655	6.62996	6.88837	10.3212	9.50276	6.48479	6.71977	5.77745	6.49445	5.89214	6.19103	6.96207	6.94724	7.42969	6.4076	6.61928	7.44285	8.96976	7.03506	8.43185	7.48129	6.77494	5.58754	7.9552	6.34537	5.95439	9.51152	8.28338	5.89364	5.32659	6.11503	8.2622	5.14601	5.92454	5.96744	7.38114	4.90475	6.51659	6.70592	5.83919	7.53699	7.7384	8.09488	5.20906
GSM363076	1	1.91667	6.24233	6.19171	7.55136	5.50496	3.74302	6.69319	10.9402	10.3625	6.09568	6.90111	7.02735	4.47353	3.69146	7.31411	4.0571	5.81546	4.00605	6.53465	4.15972	7.8649	8.56313	6.36781	9.39907	6.1484	4.8794	5.91986	8.87531	7.84186	5.91767	12.0448	9.57884	5.68113	3.39488	6.55457	6.11098	3.66581	4.63626	4.10913	7.23319	5.49573	5.257	6.97686	3.5007	9.12369	7.37776	8.09644	4.96957
GSM363077	0	4.39167	8.48945	7.84386	9.42828	7.09593	7.24098	5.27282	10.9511	10.4457	7.24649	7.25272	6.9565	7.57249	7.12536	7.92572	8.62194	7.64199	7.72801	7.17093	6.52029	7.74454	8.3886	8.08518	8.77199	7.82671	8.51631	5.75581	8.06829	6.10144	6.05683	12.3655	8.59686	6.56533	5.56831	6.63195	8.87531	5.40567	5.81768	4.84621	7.46676	6.32431	6.08426	8.60286	6.09758	8.64383	7.87037	7.61112	6.06841
GSM363078	1	4.825	8.42808	8.31385	8.57621	6.52762	7.08962	8.40388	10.0081	9.81625	6.92165	7.27681	6.98857	8.05302	7.21914	7.41364	7.74841	6.28455	8.78395	7.10853	6.79348	8.10138	8.34049	7.09593	8.60764	8.60558	6.53195	6.91282	7.91918	6.32795	6.03617	12.142	7.33994	6.18977	4.60767	5.74972	7.5893	5.98504	6.65514	5.55724	7.86982	4.60078	6.49546	7.65107	6.35652	4.95485	7.18234	6.69053	5.1893
GSM363081	1	0.433333	8.03834	7.57555	9.66058	7.68665	5.84816	7.48522	8.88693	9.16397	5.96744	7.56854	7.67086	7.10973	6.10905	9.36239	8.55992	7.23473	8.30744	7.82045	6.60568	6.10905	8.67167	5.15118	8.27936	9.2245	8.92107	7.01139	7.89649	7.65658	6.18561	7.38731	8.68429	7.28607	5.9425	7.83656	8.95449	6.17401	5.87127	4.91257	8.30744	7.85761	5.80476	8.9915	6.91949	8.56374	8.55717	8.35838	5.58182
GSM363086	0	5.04167	8.19271	7.62822	9.05816	6.94292	7.18317	8.35897	10.7767	9.97387	7.73555	6.97832	6.32431	9.32844	6.81393	7.38233	7.79167	7.84729	8.14657	7.77275	6.75425	8.38615	7.946	7.34359	8.85716	7.88957	6.84297	7.70765	6.81073	7.26217	6.99772	11.1013	9.91891	5.64484	5.92391	5.61795	8.87916	5.60246	6.83596	6.55856	7.74695	5.47153	5.83823	6.33093	5.41598	9.13532	7.96386	7.96178	5.41598
GSM363087	0	4.5	6.19264	6.13585	7.87975	4.42559	6.29231	7.43689	11.0834	9.35449	6.55124	5.33711	4.99456	6.53264	6.77076	7.47489	6.35918	7.27445	7.03685	4.89226	5.05509	7.6474	8.14775	6.75665	9.08984	8.28732	5.32259	5.85996	6.18463	7.41064	6.00217	12.1169	9.1768	6.43309	4.07073	5.76003	8.06254	5.40567	5.6612	4.21492	6.21597	5.3626	6.4209	6.73494	4.72052	9.39383	8.03834	7.88408	3.99919
GSM363102	1	3.15833	7.0361	6.2465	7.6169	4.70881	5.36492	8.00459	9.62109	9.13532	6.47087	6.04232	5.0997	6.47284	4.6883	6.15578	6.5196	6.18947	6.52659	6.15291	5.57969	7.39181	8.8407	6.26582	8.82303	6.37895	5.59712	5.38323	7.53699	6.90501	6.84475	9.83441	7.90549	5.50669	4.15926	6.08488	8.08945	4.60884	4.80645	4.20615	7.25396	4.73335	5.54144	6.8637	5.09263	8.80578	7.94445	7.7016	4.0742
GSM363104	1	2.99167	6.2295	3.82076	6.70833	4.31433	4.20685	6.60023	9.74491	9.53874	4.03098	4.78826	4.94941	4.53673	3.77148	5.17656	5.44933	5.09457	5.20719	5.60361	4.09469	6.54147	8.54814	5.8918	7.15499	5.38701	5.80351	4.15645	6.67154	6.34635	5.50969	4.33223	9.10526	5.33402	3.32281	6.04287	6.32092	3.55041	4.28402	3.89684	6.27729	4.59214	5.18652	5.73376	4.25347	3.13198	6.7701	5.94691	3.72851
GSM363109	0	4.6	8.34767	6.4696	9.48245	6.64663	6.40141	9.03273	9.38779	9.01528	5.92265	6.18788	7.94862	7.79896	6.34667	7.2245	8.37461	7.07165	8.87145	7.08243	6.47616	6.52833	8.43423	6.7253	7.12188	8.79069	7.0255	5.74767	8.20387	7.61828	7.27762	10.8434	7.62778	6.55553	5.53025	7.07643	7.58402	5.44466	5.7655	5.09263	7.88762	6.3102	5.49805	7.35095	7.05574	4.69999	7.07643	8.06932	5.87728
GSM363121	0	4.26667	7.7016	6.54442	9.64076	5.76581	6.07652	6.88137	10.0168	9.8567	5.52959	6.58344	5.61737	7.36663	4.81812	7.09593	7.09403	7.03322	7.75372	5.83119	6.5156	6.74762	9.13699	7.98294	6.50513	9.15946	6.52323	4.95804	8.24081	6.54442	5.22917	10.3981	8.42379	6.5139	4.6636	6.12017	8.75581	3.7709	3.75063	5.27114	7.22262	5.44378	5.68541	7.68388	6.42061	7.21527	7.85466	7.35337	5.73844
GSM363124	0	4.45833	6.86336	4.83675	6.77805	4.68026	4.50082	6.67739	9.13256	8.42808	4.73024	4.45032	4.84116	6.74867	5.09672	4.88525	5.96712	6.3668	6.04511	5.24414	5.58696	6.82754	7.90906	6.1008	6.87786	6.73287	5.60246	4.89356	6.68438	5.20518	5.70877	8.16168	7.57962	5.20719	4.13909	5.64132	7.39426	3.74644	4.47526	4.17238	6.25031	4.44559	5.06657	5.9775	4.87889	3.44372	6.48347	6.14129	4.29934
GSM363126	0	4.95833	7.44664	6.319	8.49908	5.7051	4.89356	6.46752	10.3739	9.66535	5.10996	6.60871	5.89555	5.99373	5.76431	8.46288	7.95573	7.47356	7.4787	6.98492	6.92198	6.09882	9.75223	7.62778	8.414	8.24081	6.92665	5.67277	7.65658	6.95327	7.04022	9.55961	8.58018	6.63593	5.73688	7.07424	8.77638	3.86025	5.04047	5.98182	6.61449	7.33261	4.95562	6.59655	6.22824	7.39101	8.5338	8.16276	5.79522
GSM363127	1	1.85	9.05902	8.60286	9.64651	7.27525	7.0661	7.38315	11.4401	10.0495	7.92075	7.68016	7.14924	8.12485	7.95467	8.34407	7.94187	8.43117	9.21898	8.58686	8.37461	8.73049	9.35643	8.21168	9.94456	9.44306	6.9522	7.72612	7.68665	8.28677	7.76242	6.31668	8.80877	7.23867	6.64808	6.40342	9.21156	5.49864	6.60536	6.76872	8.46996	6.88485	6.80503	8.42012	7.30884	6.90858	8.05884	8.39463	6.91314
GSM363143	1	2.71667	8.86901	8.76541	10.0254	6.32632	7.46634	8.17437	9.60969	9.74733	6.78148	8.29821	5.61034	8.04043	5.5653	7.27404	8.10349	7.663	9.31876	7.43689	5.92454	8.08736	8.13729	7.68016	8.75292	9.06744	6.60568	4.81625	7.09593	7.23667	5.48267	10.4678	8.05093	6.69697	5.55876	6.97724	9.8488	4.07279	5.0249	6.69389	8.10672	4.55507	4.21233	7.71855	6.41156	4.93025	7.69413	7.64058	6.42973
GSM363144	0	4.25833	7.30565	6.23144	8.26573	5.71909	5.93204	7.62595	10.4398	9.97946	5.75063	6.04135	5.67032	6.56629	5.74793	6.83835	7.28166	6.80149	6.77525	5.96061	5.85775	8.04874	8.61785	7.12114	7.81163	6.8979	6.24395	6.10555	7.74695	6.94217	5.79457	10.4617	9.30097	6.0944	5.04819	6.20144	7.79896	4.78368	5.64222	4.46131	6.78574	4.89534	6.25267	6.78678	5.91738	9.37258	8.3614	8.90286	4.48034
GSM363152	1	0.691667	7.26661	6.62663	8.6191	7.45479	5.84847	9.32752	11.2014	9.95717	6.53195	6.50177	6.47284	7.11419	6.4222	6.32666	7.66489	6.708	8.28622	6.49208	7.4706	8.10238	8.72459	7.32374	9.26733	7.87485	8.58686	6.65009	7.12152	7.46378	5.97969	11.9758	11.8795	6.30043	4.61227	6.72179	7.87037	4.98543	4.19265	5.20935	7.70577	5.01918	7.14275	7.23004	5.3487	8.4693	8.65015	8.55785	4.55115
GSM363169	0	3.28333	8.09929	6.65108	10.0211	6.57575	6.60366	7.19809	9.6665	8.6632	6.12373	6.18947	6.24934	8.09372	6.01404	7.42924	7.75577	6.73006	7.55091	6.54983	7.17133	5.82685	8.42442	6.93463	7.46288	8.29767	7.23867	5.30019	7.89698	6.65994	6.88344	9.22081	8.65015	6.79835	6.29353	7.46419	8.35123	5.54488	6.35652	5.70634	7.48044	5.87909	5.67246	7.45013	5.81737	6.16926	7.58796	8.08462	6.37148
GSM363170	0	4.44167	9.06577	7.25001	10.0254	6.87171	7.66255	6.74416	10.2391	9.63959	7.16797	6.58942	6.93538	8.29302	6.04986	7.73321	7.54309	7.66537	9.07691	7.34722	7.31492	7.78009	9.19136	7.16148	8.52476	8.55	7.81849	7.1527	7.46246	7.49248	7.79167	10.6652	8.89959	6.54845	6.6356	6.91741	8.28507	6.02725	7.91355	6.52556	8.63141	6.21468	6.3437	7.31492	6.35298	7.65246	7.61069	8.02322	7.36375
GSM363174	0	5.59167	7.5893	6.32362	8.9281	5.76218	5.82046	6.55017	10.9187	10.5667	6.06781	6.37597	6.43436	6.08991	6.29422	6.00155	7.346	6.82475	6.68947	6.44898	5.87189	7.663	9.27391	7.64427	8.06198	8.17547	7.60625	6.00599	7.13557	6.73353	6.48214	11.9541	9.71314	5.9715	4.80219	7.5703	7.60082	4.9564	4.94996	5.03021	6.82089	5.13849	6.48014	7.65246	4.69855	8.96654	7.86741	6.86547	5.01086
GSM363184	0	1.35833	10.2306	6.43143	9.87681	7.55621	7.57782	4.50022	10.186	9.77314	6.18947	8.00927	7.97209	9.03187	7.3375	7.59417	8.01401	7.11998	8.19323	7.84048	7.68716	7.34722	8.25089	7.61466	8.94413	9.98788	8.94728	7.15654	8.18943	5.70295	6.11828	4.43983	7.6379	7.26335	7.92218	6.3773	9.00287	6.84796	8.33045	6.59722	8.31993	6.11665	7.39933	8.15302	8.54876	4.91793	6.18947	7.11117	6.47053
GSM363190	0	0.4	8.30344	8.1988	10.0052	7.1892	7.27762	7.42708	10.8488	10.5154	7.76677	7.63646	7.41235	8.84313	6.69763	7.60442	8.28394	7.21604	8.94973	7.48476	7.40978	7.33787	8.86668	7.5086	8.7261	9.29815	7.95678	6.97982	8.04824	7.02807	6.81179	11.5998	8.89797	6.86021	6.38779	6.76769	8.44106	6.39914	6.97069	7.21527	7.76437	6.2166	7.01867	7.10444	6.08395	8.09929	8.45041	8.64809	7.03287
GSM363192	0	4.35	7.81208	6.63667	8.97143	6.55259	6.21242	8.55785	10.4021	9.86457	6.53937	6.55489	6.75113	8.4099	6.29422	7.21831	7.48044	7.03429	7.9552	7.51907	7.31131	7.71523	8.50474	7.33909	8.00166	7.62736	8.27138	5.91767	7.95322	6.85355	6.98243	11.9873	9.54858	6.29422	5.95738	6.84939	8.16061	5.08417	6.38452	5.64013	7.6301	6.28485	6.10206	7.23435	5.74521	7.66073	8.35897	7.72515	6.3457
GSM363194	0	0.375	9.69629	8.14007	10.1337	8.30578	7.90053	7.18015	10.6559	9.84628	8.70097	7.05646	7.66393	9.27294	8.50166	8.41953	9.20692	7.78402	8.96496	7.74029	7.62866	7.59816	9.3266	8.66251	7.89747	9.62341	7.90255	7.08396	8.46739	6.72215	7.16949	11.7423	9.4001	7.57249	7.37032	6.72493	9.53766	6.64845	6.13616	6.88767	8.48119	6.19728	5.99121	7.57598	7.24727	8.6376	7.54697	7.51468	6.83562
GSM363196	0	4.80833	6.40533	5.00138	7.57687	4.49913	4.39945	7.46288	10.1433	9.55961	4.22201	5.12641	4.85793	5.80287	4.24415	4.28666	5.87252	5.77104	6.5794	5.06684	4.13542	7.08055	8.07885	6.83943	8.24743	7.38691	6.22335	4.93335	6.90257	6.59348	5.84382	11.3018	7.76677	5.29816	3.89696	5.42446	6.56596	3.83813	4.60998	4.02821	6.22598	4.28274	6.45294	6.08891	4.51051	8.23633	7.36541	6.68506	3.92177
GSM363198	0	4.825	7.37317	6.03911	9.28857	5.51083	5.8367	9.10192	10.3361	9.85935	6.08833	5.4186	5.9396	6.91282	5.34677	6.75765	6.82408	7.16834	7.18165	6.06336	6.05051	7.84636	9.68068	7.3375	8.45165	7.25315	5.65607	5.78884	7.89501	6.05116	6.63737	11.7514	8.65627	6.66336	4.46364	7.39265	6.70728	4.41694	4.79261	4.81812	7.22336	4.84223	6.00633	7.2199	5.19174	10.3099	7.99429	7.49464	5.18323
GSM363202	0	5	6.79835	6.60058	7.76345	5.34251	5.10157	7.3185	10.7465	10.0182	5.18486	6.74585	5.39922	7.12723	4.94287	6.41819	6.67977	7.0183	5.64307	5.76519	5.88779	7.64923	7.83314	6.54211	8.1498	6.15259	6.7546	5.55902	7.59153	6.99879	6.30536	11.234	8.54221	5.34079	5.03777	5.74114	7.76831	4.96144	5.69143	5.47682	6.53702	5.03242	6.08891	6.05241	4.47372	7.45733	8.18054	7.93077	4.71151
GSM363205	0	4.83333	7.39508	6.61789	7.94498	5.82775	5.6972	5.43327	10.0554	8.56313	5.99402	5.74114	6.18271	7.18735	6.07098	7.01139	7.59547	6.9328	7.66393	6.82754	6.01974	7.12912	8.54221	7.14116	6.88274	7.30198	7.17816	6.42582	7.23705	5.93517	6.64388	11.8093	9.00287	6.4096	4.8005	5.99186	7.91711	4.65464	6.15	5.0704	7.91561	5.80508	4.3435	6.82369	4.55416	8.56436	7.15423	6.68364	5.6195
GSM363207	1	4.44167	6.99369	5.25785	8.40136	5.72029	5.30731	8.80877	9.8782	10.1996	5.67875	5.23437	5.84382	7.71808	5.27529	5.89584	7.56493	7.28491	7.26016	6.23651	5.90426	7.80188	9.33939	7.3125	7.95573	7.53656	6.96599	4.359	7.77522	7.0698	6.39583	8.3929	8.6661	5.37656	6.47414	6.03712	7.76584	4.7795	5.50641	4.54674	7.09441	4.40021	5.3484	6.29883	5.28662	9.14419	8.37039	7.44759	4.73749
GSM363213	0	4.8	6.38977	4.5474	8.1772	6.61928	4.51329	6.13683	9.89425	9.63022	4.53386	5.5998	5.61188	5.2595	5.08526	4.62641	6.24716	5.24442	7.1389	5.473	5.56446	7.63288	8.49521	6.46524	7.9166	6.95726	9.33843	5.548	7.53175	6.81006	5.885	9.67826	7.76488	6.49012	4.76036	6.36218	8.14331	4.3121	4.3121	4.52453	5.27197	4.77829	6.35788	6.44033	4.93922	6.77805	8.13951	6.92956	4.46566
GSM363215	0	1.55	7.48044	8.04202	9.00448	6.46925	6.30859	7.13287	10.4299	9.43667	6.5951	7.00062	6.72594	7.32896	6.36877	7.06718	8.39346	6.8637	7.83167	6.49775	6.01877	7.60488	8.50288	6.25392	8.31745	8.07938	6.60433	5.83087	7.67134	6.78252	5.70938	12.3053	8.38435	6.13745	5.79428	6.53096	8.73838	5.35046	5.81768	5.85745	6.64113	5.83028	6.04067	7.45941	5.67428	9.66535	7.53656	7.61376	5.36904
GSM363217	0	4.54167	7.18127	3.85365	8.74998	5.19455	5.478	3.50568	8.4693	8.15842	5.43999	4.71663	5.77384	5.507	5.21565	5.478	5.54114	5.5334	5.48267	5.39833	4.88843	6.84579	9.40738	7.37152	6.80897	6.56395	5.26996	4.20544	7.72612	7.13066	6.70108	4.06198	5.48913	5.25246	4.65889	5.60626	6.80359	4.07738	4.6392	3.90716	5.40035	4.49416	5.06004	6.58074	4.63489	5.47243	5.54231	5.20106	4.23741
GSM363218	1	1.26667	9.06401	9.25309	9.8782	7.28607	7.442	7.7845	10.7639	10.6885	7.54091	8.0472	7.10223	8.50225	6.98168	7.45174	8.86987	7.77757	10.2661	8.33459	7.36207	7.84874	9.32948	6.88976	8.59426	9.65008	8.08155	7.72138	7.9975	6.85282	7.20835	4.03657	9.74981	7.51514	6.96599	7.35539	8.81565	5.83823	7.3109	7.07492	8.3329	5.85127	6.30797	7.85761	7.27367	8.00768	7.20986	7.29602	6.12752
GSM363220	0	4.51667	7.30482	7.37776	8.2725	5.87127	5.69022	7.26335	10.0674	9.13171	5.82744	6.60669	5.71511	7.59948	6.08862	5.66297	7.22963	6.56233	7.39933	5.96554	5.5809	7.22645	8.49263	6.70625	8.22447	8.02322	6.40826	6.21177	7.63151	6.98168	6.20144	4.52192	7.89901	6.06525	5.47916	6.11828	8.85866	4.53296	5.16403	4.4528	7.14576	5.14815	5.49514	6.90858	4.71124	8.59488	7.98294	7.33994	5.0688
GSM363222	0	4.03333	9.39593	8.05093	10.3173	6.81493	7.6133	7.71187	11.0418	10.4597	7.88169	8.4183	7.98451	9.06744	8.37275	8.41162	8.71741	8.12111	7.29523	6.83176	8.23574	7.86396	11.0983	8.29875	8.38134	9.97664	8.8619	7.76192	8.12974	7.47223	6.84297	12.3276	9.96267	7.1363	6.05918	7.69092	9.01367	7.10593	7.31727	7.04641	7.99903	5.91108	6.30732	9.26541	6.66268	9.63492	7.23552	8.49009	6.75005
GSM363226	0	5.03333	6.10555	4.85846	7.26932	5.23825	4.47444	7.58796	9.90241	10.6745	4.64631	4.88792	5.32436	4.4037	4.00565	4.13395	5.81546	5.87569	5.94347	4.42082	4.38575	8.47628	8.43185	6.58911	8.17382	7.70577	6.35918	4.5135	6.79556	6.61621	5.76402	11.4782	6.87171	5.06466	3.71021	5.78884	7.01571	3.62093	4.51719	4.02139	6.04791	4.0031	6.32362	6.53573	4.52237	3.53141	8.29019	7.24218	4.00451
GSM363232	0	4.825	7.94292	6.61384	8.13678	5.61309	6.6256	5.92758	10.4261	9.7291	3.80013	6.11731	6.5418	7.86692	6.319	6.0941	6.66028	7.65382	6.48149	6.69901	6.4865	7.55225	8.24531	7.2504	8.49201	7.76929	7.05124	5.89644	7.08472	7.36541	5.76402	13.1373	7.61069	6.30075	5.5731	5.84816	8.63828	5.19626	6.71459	5.7845	7.22529	5.1319	6.85846	5.89891	5.1509	8.0036	7.06171	5.42801	4.93617
GSM363239	1	3.51667	8.09751	7.21676	9.05647	6.58243	6.34862	7.55312	10.2589	9.76944	7.07909	7.03322	6.72011	6.62867	6.25267	7.56271	8.53767	7.48943	8.46739	7.5814	6.76003	7.13594	9.23952	6.99811	8.63141	7.98294	6.41458	7.46112	8.36859	7.12912	7.0244	12.2338	9.71439	7.10783	5.92671	7.58581	8.40623	5.5743	7.46972	6.02163	8.2139	6.17059	6.26163	7.78637	5.29231	10.1081	8.32691	8.06362	5.75031
GSM363241	0	4.51667	8.20166	6.15861	8.49908	6.03973	7.22224	5.95066	9.66058	8.6259	7.37358	5.64876	6.42546	8.29185	6.10905	7.30279	7.59637	6.85109	7.99381	7.4973	6.40109	6.77772	8.01859	6.51693	8.29185	8.84933	7.42152	5.39039	8.08837	4.93541	6.64318	10.4157	7.14886	5.54915	6.13168	5.39512	8.31864	5.43092	7.24611	4.65213	5.61429	6.01192	4.47864	7.1393	5.42359	6.57807	6.57333	7.211	5.56262
GSM363263	1	0.25	9.29237	8.03413	9.86457	7.96597	8.50413	6.446	10.37	9.69865	7.69646	7.333	7.39387	8.32578	8.58419	8.66962	8.27995	9.39277	9.36546	7.85857	8.38257	7.69231	9.14332	8.07253	8.93926	10.6236	8.44785	7.15423	7.50252	6.35848	7.06171	10.7816	9.25785	6.61278	7.92976	6.77175	9.03871	6.68914	7.92821	6.90324	8.42071	6.70998	6.20784	8.0631	5.72305	9.80226	8.21113	7.87975	6.90608
GSM363265	0	5.425	7.65614	6.81944	8.65218	6.11471	5.51675	5.87414	10.8858	9.8501	5.40094	6.30661	5.50793	6.54983	5.81268	7.4211	6.95045	7.02052	7.95122	7.30884	6.55259	7.91257	8.29185	7.36333	8.02066	7.97682	5.78171	7.48609	7.60082	6.46857	6.13397	10.7867	8.98497	7.05047	5.18595	6.84616	8.59426	4.42395	4.9458	5.38837	7.33787	5.14708	6.62263	7.82188	5.45862	8.52866	7.05047	6.84115	5.57969
GSM363268	0	4.66667	8.07513	7.44712	9.35938	7.17933	7.11925	8.32452	10.4341	9.94872	6.56068	6.6033	6.52228	8.0525	7.02369	8.33516	8.09541	8.04457	8.80877	7.89851	7.37032	7.56406	8.68567	7.59994	7.89399	9.25489	7.70621	5.84971	7.62553	6.02258	7.06497	11.6515	9.35346	6.60603	6.40369	6.5139	9.06237	4.95562	6.43536	5.84971	8.16887	5.73996	5.93896	8.81935	5.04684	8.69809	6.76627	8.14871	6.61278
GSM363269	1	4.39167	8.45978	6.94325	8.43048	6.07807	5.97969	6.71141	9.68068	8.49584	4.7447	5.51913	6.4222	7.59994	6.4165	7.64058	6.90893	6.84044	6.9685	7.54785	6.9565	6.90224	7.77125	6.34206	6.5969	7.3432	7.29122	8.29821	7.8649	5.97183	5.93486	8.16726	8.37949	6.21339	4.90857	6.59824	7.96439	4.82159	6.79029	5.38921	6.88308	4.70371	4.78319	7.46839	5.71094	4.32167	7.16682	5.54738	5.92892
GSM363270	1	1.775	8.53707	6.80933	8.94095	7.57071	6.90501	6.43801	9.85802	8.78021	5.23603	6.5529	6.74762	8.98415	6.5196	8.30744	8.78691	7.6151	8.25769	8.03263	6.87641	7.20218	8.88386	6.59581	7.61828	7.47102	8.78468	7.54354	8.0394	6.10623	7.07874	4.2304	9.48973	7.29122	6.20206	7.25857	8.48119	5.72786	6.78111	5.96274	8.14603	7.04676	5.10508	8.4548	7.13066	4.33992	7.83656	6.11503	6.77494
GSM363271	0	2.39167	9.6629	8.03263	9.92558	7.68247	8.19053	6.005	11.1316	10.8461	7.26778	8.37829	8.00051	7.31327	8.70663	8.55992	8.6758	8.77199	9.7206	9.25877	8.08621	8.61645	8.81711	7.79851	8.59819	10.176	8.15407	8.1498	8.51696	7.29956	6.00753	4.74138	8.79593	7.3375	8.19271	6.8637	9.33939	6.32858	6.8104	8.32284	8.48	7.70207	6.42716	7.53656	6.28776	5.58665	7.02913	7.67558	6.65687
GSM363273	0	4.83333	5.88321	4.66259	7.49074	4.30215	4.68803	5.97438	9.11759	8.19323	4.43448	4.67388	4.50062	5.50376	4.10866	4.63148	5.60654	5.40206	5.70353	5.56177	4.82851	6.43143	7.65333	6.06495	6.92305	6.65416	5.18816	4.56096	6.89084	5.33877	5.84631	4.41798	8.40743	5.21186	4.05999	5.8856	7.41702	4.0555	4.95536	3.75779	5.00032	4.13848	4.99272	5.91738	4.01997	8.94491	6.19068	5.57487	3.95187
GSM363274	1	2.24167	7.01645	6.75799	8.8854	5.77198	5.9396	9.13699	10.8592	10.3475	5.42715	6.42386	6.65352	6.11006	6.61656	7.45437	6.98354	7.54223	6.40697	7.21914	6.96207	8.20387	8.80578	7.56764	8.79593	7.92322	6.75289	5.95738	7.56988	7.07682	6.91033	12.3053	8.48885	5.48181	5.68963	6.77805	7.76242	5.08501	6.02601	5.70723	7.11078	5.826	6.36647	6.99734	5.19654	9.30289	7.84484	7.97476	4.86199
GSM363288	0	5.025	6.66873	6.53162	7.49903	4.41039	5.06967	6.96635	10.6143	9.00783	5.54114	5.21265	5.5355	6.21434	4.88767	5.79399	6.26163	7.37776	5.75791	6.60935	6.59279	7.35055	8.06732	6.81875	7.69092	5.72616	6.65145	5.70998	7.15993	6.91172	5.8915	10.5667	9.54858	6.38941	4.58007	6.52901	7.72186	4.28975	5.08337	4.24907	7.57336	4.79511	5.80838	6.52901	4.65821	8.46542	7.25977	7.10745	4.81625
GSM363289	0	4.51667	6.41356	5.68083	8.30108	5.48741	5.36703	6.50982	10.9511	9.98652	5.14786	5.82658	5.38176	5.59919	4.39503	6.50244	6.06011	6.10426	5.48598	5.5281	6.69355	7.54136	8.69809	6.54543	8.30801	6.31445	9.59917	4.90832	6.97832	6.99734	6.2359	12.3499	7.69597	4.96641	4.59829	6.63836	6.82234	4.67196	4.5765	5.24324	6.38779	4.70831	5.50614	6.43244	5.04343	8.11839	7.73555	8.09052	4.21436
GSM363291	1	4.175	8.44907	7.24649	8.19431	6.85318	6.29618	7.16949	9.88077	8.71103	6.42386	6.75113	7.2733	7.65891	6.75353	7.50901	8.04611	7.21487	8.36618	7.01718	6.37664	7.25473	7.74405	6.35525	8.37275	8.0562	6.8097	6.15706	7.94862	6.26291	6.29196	10.6559	8.29994	6.6199	5.42859	6.18914	8.39945	5.39512	7.54182	5.88716	7.59994	6.15157	5.56025	7.89601	5.55663	8.15842	8.20611	6.214	6.30334
GSM363292	0	4.99167	8.43982	7.71714	8.83532	5.90362	5.83606	8.45355	10.5026	10.6373	6.91914	6.74971	6.98458	7.64787	6.31381	7.64968	7.47223	7.98091	6.77595	6.32431	6.17919	8.4863	8.03673	6.8518	8.47692	8.82613	8.49584	6.34271	7.4973	7.14116	6.61859	7.46879	10.181	5.98	6.1094	6.18431	8.34887	5.0918	6.79628	5.12502	7.5553	4.32692	6.95401	6.63933	4.34051	3.76323	9.55961	8.37398	5.53758
GSM363293	0	5.125	6.4149	5.10318	7.80973	4.75664	5.19343	7.51428	9.51586	9.18962	4.81625	4.77552	5.27114	6.18012	4.95405	5.01266	6.30274	6.11665	6.47087	5.27815	4.6652	6.573	8.16005	6.5021	7.81208	7.36783	5.47884	4.13222	7.28919	6.11665	5.97243	4.88869	7.58361	5.15171	4.45109	5.7297	7.10973	4.14618	4.29915	4.18933	6.09247	4.11049	5.473	5.87601	4.90832	6.06525	7.24766	7.53825	4.21374
GSM363294	0	5.21667	7.75086	8.11632	8.4863	6.94396	6.35364	7.12188	10.3899	9.3088	6.24363	6.86089	6.58139	6.41059	7.03137	7.75759	8.24975	8.27025	8.22961	7.67969	7.21062	8.12539	8.99471	6.69593	7.93582	7.42193	7.0828	7.83217	7.95223	7.32495	6.40342	10.999	9.10617	6.91347	6.83316	6.12535	9.53874	5.15311	5.73345	6.05918	7.60351	6.27531	5.05622	7.32374	5.31669	9.08034	7.3277	7.15385	6.09727
GSM363296	1	2.29167	8.20494	8.33516	9.25785	7.09632	6.8518	8.22391	11.3734	10.2914	6.96283	7.43351	6.48948	8.24584	7.24296	7.22882	8.15621	7.28447	8.32224	7.06203	6.99507	8.06515	8.87145	8.17275	9.38882	8.57423	7.02017	6.96599	7.91453	7.18694	6.22016	12.0914	9.73392	6.52389	6.28516	6.90435	8.50413	5.50315	5.67664	6.27499	7.48815	6.34012	6.97069	8.15842	5.45862	9.63843	8.48505	8.32224	5.7646
GSM363309	1	4.41667	8.50925	8.66538	9.41572	7.59066	7.24727	8.18554	9.78084	10.1826	6.81709	7.02514	7.17933	6.29161	6.34042	8.23574	8.91478	7.95067	9.58104	8.47878	8.2262	8.28732	8.51884	7.41021	8.01344	8.91804	6.75321	5.92641	8.25089	6.96391	6.5048	11.0655	9.06319	6.85011	6.00409	7.07758	8.86516	5.4765	7.02878	5.41121	8.39401	7.32536	5.52439	7.44078	5.78516	8.63409	6.34238	7.70715	6.74516
GSM363312	0	4.60833	7.46071	6.04232	7.87383	5.26886	4.45609	7.39467	10.424	9.38269	5.18568	6.46128	5.45513	5.55339	4.58433	6.47445	7.26016	5.73715	5.9459	5.26434	5.574	7.29682	9.40632	6.4209	8.44046	7.40481	6.50611	5.74999	6.70625	6.88274	6.36282	9.71564	8.17941	5.90832	4.62966	6.43309	8.07938	4.16855	5.66003	5.30472	6.54113	4.92443	6.39181	6.27991	4.06095	3.37715	8.59022	7.56718	5.36788
GSM363314	0	4.75833	8.71958	7.66999	9.53326	7.71286	7.73459	5.71207	9.72788	8.39168	8.02639	7.24649	6.8415	10.2861	7.93278	9.02517	8.46355	8.27081	9.02347	8.81858	6.97832	7.94653	8.47126	7.6438	7.46461	8.8972	7.5156	7.07492	8.16441	5.9258	6.58344	11.2308	9.14156	6.36521	6.48214	5.35835	9.04373	7.01718	7.28003	6.89612	8.08837	6.64877	4.87889	8.36737	6.42352	7.68766	6.1956	7.10187	7.1892
GSM363315	0	5.45	7.18545	6.37929	8.2845	5.02604	5.89862	7.44625	10.619	10.3739	6.03942	6.19038	5.54855	5.73189	6.12049	5.81578	5.96679	6.49478	6.13461	6.10905	6.158	7.64058	8.67649	6.91379	9.32948	7.16562	6.28485	5.78105	7.37277	7.2551	5.11712	12.2904	8.97293	4.84321	4.52282	5.72181	7.59373	4.37418	5.00548	5.3812	6.71496	5.25836	5.77626	6.24233	4.91514	9.71687	7.07796	8.13837	4.70091
GSM363317	0	5.23333	7.85519	7.78204	10.1911	6.51995	6.58811	6.60058	10.2607	10.1711	6.70108	7.16949	7.38154	8.05411	6.69834	8.50674	6.88241	6.83629	7.4149	8.42686	7.38154	7.92476	10.3229	7.77713	8.37039	8.89329	7.24256	6.28906	7.9757	8.45731	7.06346	10.7516	9.18601	6.42716	5.75581	6.50315	7.90549	5.15224	6.35983	6.07907	8.18272	5.63078	6.5529	8.39044	6.82962	8.89085	8.47317	8.2605	7.61559
GSM363326	1	3.1	8.01698	8.35365	9.38269	6.54845	6.94974	7.15691	10.2734	9.2041	7.59728	6.74832	6.51219	8.13625	7.20868	7.71236	8.20494	7.30842	7.84048	7.1276	6.71729	7.36868	8.94336	7.13479	8.72241	8.93531	7.07643	6.12913	7.39265	6.66028	6.28707	11.6873	8.37398	6.23912	6.18012	6.32923	9.00364	5.16286	6.2072	5.81206	7.6133	6.1464	5.95066	7.85608	5.60856	9.5743	7.97209	7.66999	5.96435
GSM363327	0	5.00833	7.04792	5.83606	7.85259	5.47483	5.31045	7.88461	9.553	9.27487	5.44266	5.61034	5.36761	7.10004	5.28633	4.98671	6.74516	6.67773	7.64288	6.46825	6.10741	7.41827	8.54876	6.40309	7.71334	7.1962	6.63057	5.34023	7.20147	6.02601	6.07	10.599	8.25481	5.90895	5.47682	5.39273	7.65151	3.98043	5.2951	4.65797	6.54983	5.3812	5.43938	5.84194	5.65546	4.90764	7.72515	8.17547	4.64152
GSM363328	1	1	6.81142	5.16206	8.9093	4.91393	5.65452	6.3803	9.10526	8.83611	6.1464	5.46509	5.67277	7.10973	5.16206	6.88698	6.39346	6.56993	6.48553	4.9091	6.78925	5.885	10.6603	6.31636	7.94498	6.81875	6.99507	4.22028	7.24688	6.39147	7.75472	11.1256	8.07668	5.86402	5.13764	6.83213	7.39805	4.50234	5.11079	4.66072	6.19527	5.73626	4.85596	7.37646	4.79925	6.86612	7.94653	7.98916	5.3751
GSM363330	1	1.05	9.0666	7.59902	9.2245	6.81142	6.63293	8.33173	11.5914	9.48561	7.30685	7.06536	7.07944	6.12946	7.40353	8.37157	8.41524	8.35546	9.82787	8.64524	9.06913	7.0071	8.90766	8.16726	9.26921	9.38573	8.24249	7.49774	8.53827	7.4938	5.76773	7.71947	9.34938	8.70385	7.49464	7.68481	9.19693	5.23242	6.6356	6.27201	9.3266	7.68859	7.15043	7.79268	6.85915	6.52427	7.25587	9.16771	5.09835
GSM363333	1	1.125	6.48584	5.97438	8.22391	5.58545	5.26766	6.75149	10.6236	9.92422	5.3484	6.10524	5.27282	5.31951	6.5918	6.22532	6.49879	6.21533	6.36415	6.85846	5.11823	7.6993	9.11759	7.18393	8.31929	7.44078	5.46395	6.08924	7.41947	6.90501	5.53641	10.8802	10.0736	6.04544	4.97834	7.43232	8.37525	4.32658	4.59962	4.70906	7.1238	5.0883	5.7366	7.39223	4.80724	7.81558	7.48649	7.43232	4.56847
GSM363337	0	5.45833	6.64042	6.85072	7.92874	5.54144	5.76187	8.5606	10.8592	10.0095	5.00548	5.6606	5.59889	5.69267	5.77198	7.09366	6.53735	5.5908	5.77289	5.39865	5.67818	8.3329	8.54814	7.04901	8.42379	6.71829	5.40237	5.77956	7.95678	7.33624	5.56232	10.5322	10.4497	6.04888	5.4554	6.82052	8.32926	4.46734	4.42291	4.84802	6.46752	4.96614	5.91738	7.64515	4.35992	8.23748	7.2551	7.0561	4.55115
GSM363344	0	3.225	6.35617	6.59245	8.24412	5.84631	4.69901	8.37098	10.6603	9.52563	6.16378	6.26968	6.66028	6.60433	4.66847	7.39141	7.32697	6.7325	7.79357	6.39147	6.21597	7.34683	8.94177	7.13594	8.60221	8.16331	6.30828	6.67053	6.90005	7.52344	6.56695	11.6606	6.97033	6.48313	5.82196	6.88905	8.10558	4.30438	5.30559	5.61218	6.83351	5.61979	6.34667	7.23278	4.8472	7.73555	8.01401	8.53707	4.83251
GSM363346	1	1.19167	7.92821	8.02373	9.27681	6.38186	6.84616	7.92023	10.7079	9.77446	6.00875	6.91881	6.33193	9.13885	7.34191	7.73133	7.61241	7.28166	7.96386	7.71142	6.37043	7.77852	9.92422	7.26739	9.21156	9.29531	7.03287	7.26969	7.50383	7.89055	6.81639	11.1377	8.57748	6.88521	6.07131	6.52622	8.82763	5.90362	5.87064	6.23881	7.73413	5.74026	5.74521	6.52933	5.36788	8.80954	7.61559	7.76437	5.2686
GSM363348	0	1.19167	9.5442	7.4211	9.18232	7.32697	7.7436	8.52143	10.8026	10.0254	7.62327	7.03099	6.76943	8.26849	7.35419	7.17626	8.31507	8.04043	9.00287	6.47381	6.27398	7.30604	8.2725	8.2139	7.8336	8.47564	7.05802	6.58879	8.15842	6.36049	5.20377	6.55723	9.77959	7.36496	8.23074	7.19537	8.71103	6.16569	6.63527	6.25485	8.01344	7.23043	6.66743	8.05991	5.48181	6.64183	6.40176	7.97682	4.99851
GSM363352	1	1.35	7.18506	5.24023	8.38257	5.34729	5.85868	5.89891	9.8782	9.49856	4.63398	5.03749	5.39745	6.21533	5.54409	7.27639	6.28644	5.90178	7.24374	5.68265	5.70295	6.84079	9.1878	6.84508	7.75472	8.51376	6.16121	4.91768	7.21565	5.87943	6.12404	10.5026	8.74847	6.05369	4.55185	6.0598	7.39553	4.59917	4.86295	4.23991	6.80114	4.20973	5.22122	7.81022	4.60481	8.49073	6.16471	7.23004	4.20346
GSM363354	1	0.866667	8.48563	6.79766	9.95981	7.49464	7.11304	5.84631	11.1377	10.176	6.80324	7.12536	8.70735	8.64314	7.83897	8.72688	8.73192	9.05564	10.181	7.946	8.20329	7.25473	9.31675	9.02517	8.58752	9.83184	7.46972	7.78882	7.70668	6.17092	7.50987	11.0776	9.2522	7.58535	7.83018	6.35818	9.27681	6.17655	6.78959	7.23867	8.05468	7.14389	6.03107	8.17329	7.58535	8.22229	8.3777	8.54814	6.60126
GSM363358	0	4.49167	7.84636	6.53129	8.94177	4.2085	6.36877	7.75713	9.8488	9.5642	4.79802	6.24999	6.47087	7.85564	5.22497	6.79628	6.3855	6.37963	6.10494	6.39014	5.21823	6.65449	8.05093	6.4523	8.18272	8.46482	6.11537	5.43001	7.37563	5.74389	6.2581	4.37556	7.43056	5.18376	4.47353	4.95667	7.28842	6.28389	6.86512	4.9889	6.89225	4.57093	5.69298	6.24264	5.19964	3.8944	6.98679	7.35999	4.61621
GSM363360	0	4.44167	7.80731	6.97214	8.57748	6.49277	6.64113	7.82919	10.4577	9.67593	6.27398	6.42118	6.629	6.91597	7.13741	8.41712	7.90605	6.76422	7.07608	7.70488	7.59994	8.22852	8.59751	7.24139	8.32635	7.52431	6.62195	5.68689	7.99118	7.41235	6.13745	12.335	9.11225	6.73147	5.5743	6.69017	8.12756	4.90147	6.31997	5.73531	6.8146	5.43357	5.51646	7.98916	5.49661	7.86396	8.32452	8.05149	5.43968
GSM363364	1	2.25833	6.50352	5.27981	7.22724	4.27931	4.09533	7.77275	9.64651	8.61848	4.14341	5.16568	5.95597	5.5821	4.9998	5.86748	5.84382	5.52439	6.99916	5.7543	4.69372	6.68158	8.01031	6.06174	7.46112	7.1276	5.66599	4.93667	6.65721	6.09758	5.61613	6.77494	8.74704	5.98504	4.36989	6.24966	7.17436	4.0334	4.84321	4.06384	6.76662	5.60038	5.35978	6.7042	4.35841	3.78745	7.17701	5.34223	3.80739
GSM363371	0	5.525	7.78685	7.05835	8.57295	6.3447	6.41028	7.03356	10.6603	9.17948	5.7992	6.26163	6.19527	8.25933	5.81391	7.53047	7.64245	6.97321	8.07991	6.85496	6.92956	6.43536	7.78544	7.02735	7.57117	7.57336	6.97832	7.42708	6.91707	6.46558	6.45196	8.17275	8.30927	7.31452	5.473	6.94688	8.72241	5.42889	5.7964	5.68324	8.00927	5.98811	6.21565	6.98092	5.46366	8.08736	7.52299	7.48988	4.54303
GSM363384	1	4.3	8.90612	7.76437	9.30586	7.60442	7.946	6.91881	10.642	10.089	7.71334	8.21057	7.36165	8.80055	7.18694	9.69986	8.86431	8.44046	9.06155	8.60558	8.40324	8.12703	8.68842	7.76977	8.51376	9.20692	7.55225	7.97317	8.15461	6.94688	7.0082	12.0448	10.1337	8.51884	6.00378	7.14652	9.01528	5.90426	6.96391	7.98661	9.04544	5.44641	6.36945	8.84231	5.6071	7.22568	8.9818	9.2302	7.20033
GSM363388	0	4.775	7.96909	6.29422	8.96496	4.9781	6.20559	5.06247	9.8567	9.31181	5.63199	5.54231	6.02759	8.55392	5.39543	8.42133	7.45308	6.06841	8.15842	7.06015	5.84753	7.45941	9.02517	7.4999	7.16111	8.97218	6.08798	5.7958	7.4373	5.57161	5.67632	4.06878	7.87731	6.98528	4.84694	5.94087	8.49393	4.77381	5.24213	4.55115	7.49818	5.96554	5.40504	8.09154	4.8872	8.19659	5.83855	5.59019	5.25306
GSM363393	1	0.333333	5.84572	4.01528	7.61649	4.09888	3.91048	6.72732	9.73392	8.25933	3.90505	4.20083	4.99666	4.39164	4.32825	4.67011	4.86199	5.26263	5.1155	4.46566	4.14731	6.8097	8.37711	7.03982	7.35217	5.33054	4.25779	4.28942	6.97982	6.29196	5.02754	6.89686	5.51263	4.88016	4.32358	5.29789	7.97159	4.0186	3.85419	3.90729	5.98564	4.23869	5.39543	6.56596	3.45569	5.24717	6.32397	7.88461	3.79764
GSM363400	0	4.63333	8.18502	7.56229	8.76392	6.89934	5.51941	6.74348	10.6933	9.65239	6.94005	8.49521	7.03252	7.41659	6.32029	9.97805	8.97941	9.03518	8.51761	8.68907	8.0678	7.29319	8.54684	6.74348	9.02185	8.02588	8.0826	9.83184	7.31211	7.62866	7.66999	11.2881	8.81638	8.3329	5.43968	8.13729	9.16771	5.18957	7.12224	8.1988	8.93926	7.68859	6.73802	7.33624	6.17027	6.7318	7.70862	8.39229	5.99373
GSM712542	1	0.625	8.6009	8.19053	9.82923	6.83494	8.07408	6.48014	10.8592	10.6513	7.28085	8.23191	6.56896	7.56187	6.58541	7.16415	8.28394	8.88386	9.31381	6.20752	6.53228	8.36678	9.31381	8.48061	8.76022	8.81245	7.13594	5.96523	6.73697	8.22229	5.37192	12.5466	7.91306	7.56451	6.06841	6.59722	9.25785	5.86462	4.45733	6.34271	8.21113	5.39745	6.5418	8.31507	4.74068	9.2041	8.21113	7.75033	7.53611
[truncated: 396 more columns]
