# Supplementary material for: A novel five‐gene signature predicts overall survival of patients with hepatocellular carcinoma
Source: Cancer Med. 2021 May 2;10(11):3808–21. doi: 10.1002/cam4.3900 (PMC8178492; doi:10.1002/cam4.3900)
Supplement: Supplementary file 7 [file CAM4-10-3808-s006.xlsx]

## Sheet: Supplementary file1 train
id	event	os	PTTG1	ASPM	KPNA2	PRC1	CCNB1	CAP2	SNRPE	CCT3	CDKN3	CENPF	RACGAP1	RRM2	CDK1	TOP2A	NUSAP1	RFC4	PCLAF	ZWINT	GINS1	ILF2	ACLY	SNRPD1	CNIH4	CKS2	AURKA	DTL	SAE1	SUCO	TUBG1	GPC3	GMNN	FEN1	ECT2	SAC3D1	SMC4	KIF20A	HMMR	NEK2	MCM6	EZH2	RRP15	H2AFX	MELK	ACSL4	TP53BP2	ENAH	BIRC5
GSM362958	1	2.35	8.46542	8.952	8.31507	7.05276	6.55422	7.33909	10.6012	10.2098	6.68643	8.02117	5.9139	8.59085	6.99916	6.40922	7.85259	7.36953	8.48382	7.33708	7.19309	7.62142	9.16214	6.65009	8.27655	7.17701	6.65551	7.51995	8.24584	7.43056	7.29281	10.5644	8.30462	5.90237	5.96839	6.75041	8.77275	5.32716	6.79731	5.91767	7.7176	5.09408	5.74884	6.36945	5.50996	7.11419	8.67513	8.12111	6.79168
GSM362959	1	0.791667	8.40136	7.57117	8.34653	6.37997	7.11729	6.99655	10.8802	10.0524	6.53432	7.07199	6.629	7.66489	7.01754	6.01974	7.63924	7.07874	7.99429	6.84363	6.39914	7.23513	8.65148	7.68528	8.26789	8.98261	6.74585	5.85532	8.11579	6.35818	6.00155	10.9789	8.38435	5.89427	4.34185	6.73897	8.05149	5.96118	6.00662	4.44931	7.49422	5.32232	4.75006	7.72044	5.97313	7.94653	7.26378	7.90503	5.29338
GSM362960	0	5.50833	8.69386	7.53741	7.85114	6.69254	6.49579	7.07165	11.3593	9.5442	5.18183	7.65934	5.30842	5.16514	6.9725	4.3962	6.07324	6.87961	6.68012	6.15706	6.83035	7.51033	8.35897	7.19309	8.54938	7.93077	7.45352	6.95688	7.29281	7.13361	6.23175	11.9318	10.0704	6.64282	4.43121	7.85564	8.12648	6.01097	5.23295	4.39399	6.98788	6.85951	6.25975	7.66757	5.18957	8.2268	8.69599	7.24063	5.03399
GSM362966	0	5.50833	8.23017	7.85906	7.65333	6.60935	5.88874	8.14224	9.76944	9.35346	8.45165	6.20114	6.14067	6.74139	5.28042	5.53398	8.18607	6.04135	7.4211	6.37472	5.45775	7.31689	7.59772	6.42749	7.37685	8.12917	7.96754	6.24233	7.71142	5.86588	6.24868	11.3301	8.60903	5.70143	4.05563	5.885	7.20337	4.62573	6.00409	6.02537	6.71355	5.3343	5.42623	7.72847	6.42941	5.7919	7.7176	6.89334	5.63017
GSM362970	0	5.60833	8.50741	6.95045	8.07938	7.24218	7.11043	7.12263	9.35938	8.89408	7.36165	7.30239	6.0031	8.98989	5.9609	6.28263	8.71312	7.8214	8.91551	7.48522	6.32761	7.89952	8.60558	7.26291	6.47477	8.07722	6.77634	6.58879	7.67042	5.90993	7.44453	11.4401	8.38011	6.98243	5.66328	6.35162	8.79903	6.20238	6.45162	4.56425	8.46542	6.36877	4.39144	7.51647	7.04606	6.53129	6.90792	6.91172	5.5821
GSM362978	1	2.4	7.80237	7.73276	7.25154	6.37472	5.04819	6.06749	10.0024	9.02689	6.89334	6.89756	5.10589	8.21221	5.86588	5.40153	7.78685	6.50716	7.6342	6.99442	6.08646	7.0561	7.61649	5.68083	6.61146	7.77572	7.72186	6.60193	7.71808	6.01974	5.57131	9.71074	7.60754	6.22016	4.16504	6.03712	8.05038	4.93895	6.08268	4.80219	6.98603	5.82414	4.98543	6.37834	6.23716	5.06362	7.2964	6.87313	5.4403
GSM362984	0	4.28333	6.87569	5.48452	7.46246	4.61959	3.92619	7.94759	9.42508	8.42256	3.71722	5.33457	5.87975	5.66911	4.58388	4.093	6.00875	5.53727	6.96566	5.984	4.46793	6.57776	8.21498	5.64454	7.1584	7.01284	5.42446	4.89964	6.35298	6.25392	5.0278	6.53096	8.77714	5.80686	3.8916	5.86432	7.35499	4.16821	5.31326	4.09961	6.87819	5.61005	5.48624	6.63395	4.72577	3.91925	7.35255	5.32968	3.98485
GSM362987	0	5.03333	8.08621	6.79835	8.96182	4.86473	6.39283	7.96597	9.43139	9.01187	5.20106	6.63195	6.7242	8.11735	4.96853	4.2459	6.5579	6.30404	6.0598	6.71212	5.02077	6.85248	8.35602	6.23341	7.11612	8.29821	5.90767	5.05919	7.4791	6.06906	6.66268	3.9112	7.40641	4.71639	4.92031	4.601	7.24962	6.07388	6.65108	5.05167	7.28919	4.51113	5.96586	5.95128	6.00753	3.49764	7.11156	7.00457	4.9889
GSM362988	0	4.25833	8.15249	8.25991	9.4535	6.81359	6.59543	8.35838	10.0138	9.37356	5.50641	7.23043	6.41686	8.63828	6.19987	6.02567	7.9552	6.74035	8.01344	8.06464	6.45899	8.11735	9.71314	6.43639	8.78616	9.15584	6.90608	6.81566	7.65246	7.95012	6.60637	11.013	8.67377	6.41522	5.81668	6.39848	8.87379	5.21215	6.51323	5.84971	8.04255	5.00032	5.78049	5.96679	5.20406	8.74564	7.43309	7.46378	5.14328
GSM362994	0	4.56667	6.76737	6.56762	8.46421	5.99995	4.47802	8.62465	9.91614	9.15855	5.66297	6.7156	6.36186	6.55051	4.15485	5.44407	7.49556	6.12821	7.83505	6.91914	5.89121	7.70443	8.8972	6.97321	8.02588	7.72987	5.95439	5.77132	7.35624	7.57424	6.72938	11.6343	6.66779	5.85805	5.97877	6.89156	8.15196	3.91771	5.73874	5.99627	6.99223	5.29988	6.21468	6.62229	5.06222	7.46461	7.82473	7.86982	4.57469
GSM363008	0	4.86667	7.2164	4.92641	8.66538	6.59928	5.36875	6.14195	9.14594	8.8345	4.82503	5.29481	6.31869	7.27963	4.82655	7.32453	7.21447	5.2841	7.96491	6.6084	5.5004	6.23684	8.91886	7.16682	6.69524	9.01277	6.45732	4.9372	7.63465	5.92391	5.37887	10.7394	8.07408	5.96586	4.56379	5.59192	7.47489	4.13589	4.24975	3.88589	7.43139	4.90121	4.80096	8.02169	4.49203	8.30801	6.75933	6.65928	5.46183
GSM363009	0	4.90833	9.87137	8.07569	8.80799	7.16721	7.80237	7.5518	10.6813	9.41673	8.4693	8.2948	7.36333	8.86592	6.5048	9.15317	7.74124	8.25933	8.69315	7.41449	7.37032	7.72234	8.84149	7.88509	8.26397	9.44094	7.1935	8.21891	8.42316	6.98752	6.90224	7.76726	10.0922	7.48476	6.47477	7.88809	9.24344	7.22064	5.6884	6.23206	8.97544	7.59462	5.65482	8.38802	6.49676	6.96813	6.53573	7.98559	6.52029
GSM363010	0	5.16667	6.22207	3.75376	7.2199	4.47247	4.09961	4.75058	10.422	9.03016	4.566	5.81832	6.04697	4.86571	3.97782	4.69323	4.50256	5.89336	6.88905	5.0918	4.48325	7.223	8.26735	7.07944	7.80876	6.44225	4.71097	4.63263	6.80685	6.56533	3.94374	4.01416	10.1368	5.37626	6.64628	5.23156	8.57295	3.5511	4.32322	4.09284	6.96323	3.64881	4.25328	7.27762	3.7101	4.37855	6.10653	7.6951	4.93414
GSM363012	1	0.375	6.32263	3.60399	6.79904	4.54063	3.62013	6.41091	9.55625	8.99067	3.94095	4.0695	4.94029	4.63532	3.39126	3.4309	5.17491	5.81083	4.75349	4.58968	4.01672	6.90677	7.70443	6.34142	6.75041	6.70108	4.95156	3.40209	7.459	6.20144	5.9593	4.18004	6.8838	4.47183	3.66581	5.01086	6.58879	3.76902	3.65901	3.51489	5.24946	3.84	5.4109	5.9603	3.59925	5.11079	7.36583	6.06305	3.93719
GSM363015	0	4.975	7.16526	6.43801	7.99956	5.85868	4.99272	7.16526	10.8695	9.84366	6.08326	6.35848	5.47743	5.92984	5.85868	5.86653	6.11894	6.81778	6.26291	5.49272	5.20545	8.06464	8.14224	6.70592	7.6932	6.81142	7.81261	6.12716	7.92769	7.68528	5.33168	12.142	8.24136	5.83888	4.35953	5.71633	8.35658	4.37995	4.08461	4.85519	6.98424	4.8142	6.55259	6.46752	4.55289	7.90003	8.04824	6.81493	4.61736
GSM363017	1	1.05833	9.11759	8.28394	9.00364	7.71286	7.47183	7.04641	10.737	10.0674	7.35217	7.87037	6.97583	8.42012	8.23515	7.91453	8.24308	8.1694	9.2245	8.28283	8.27536	8.10558	8.8619	7.746	8.92503	8.34465	7.90105	7.68341	8.77275	6.40211	6.72865	10.5451	9.20321	7.29563	6.73697	6.15	8.79448	6.51895	7.43056	5.88716	8.35063	6.27828	5.44933	8.48317	7.43477	8.15789	7.04131	7.71996	7.22104
GSM363029	0	4.275	7.6543	5.74705	8.37398	6.1384	5.20241	8.15948	10.2238	9.33939	5.19934	5.66757	6.23816	7.89254	5.69659	4.22739	6.49676	7.11612	7.04131	6.59111	5.85532	7.4497	9.04704	6.74245	7.43394	7.40019	7.11612	5.37626	8.04094	6.59279	6.0752	9.81243	8.62465	5.69505	5.00087	5.74422	8.01287	3.96266	5.02235	4.11983	7.38357	5.08664	5.66003	6.34142	4.17254	6.99772	8.09868	7.39848	5.10262
GSM363035	0	4.675	6.17885	4.41978	7.23198	4.01247	3.71804	6.27001	8.89329	8.92344	4.24361	3.7922	4.9471	5.00924	3.86254	3.96992	5.87003	5.01296	5.50585	4.40211	4.11758	5.24213	8.27936	5.91738	5.76003	7.13176	4.2311	4.30931	7.1037	5.23437	5.38756	8.84552	6.77556	4.82137	3.26823	5.97659	6.84544	3.48693	4.03298	4.06878	6.36186	3.92189	3.62122	6.77211	3.77873	7.83505	6.215	6.1094	4.45195
GSM363037	0	5.1	8.82303	7.55225	9.815	7.88856	7.81208	6.93938	9.7206	9.08201	7.6089	6.83727	7.09257	10.3567	7.10853	7.81208	8.04611	7.33583	8.89959	7.78155	6.74003	7.32536	8.3614	7.23788	8.61576	9.2626	7.69979	5.71909	8.72099	6.40211	7.28842	11.8293	9.74733	7.3799	6.47445	6.10175	8.78098	6.81217	6.50315	5.60097	7.82625	7.24531	5.52467	8.04507	7.03575	7.47743	8.00051	8.11526	7.4951
GSM363038	1	1.25833	8.64809	7.13594	8.22118	7.34071	6.14162	5.58872	10.5195	9.27876	8.37949	7.3629	7.20835	9.56194	7.16526	7.29563	8.80724	8.92191	9.16126	8.36798	7.26855	8.18554	7.9757	6.80078	8.92191	8.43185	7.57782	7.81703	8.47126	6.28327	7.27006	9.40525	9.69269	7.42924	5.52696	8.50994	8.96654	6.02008	6.89542	5.69626	7.72186	6.94871	6.44098	6.56333	5.8853	5.82046	7.32137	6.21208	6.01685
GSM363050	0	4.51667	7.9778	5.5719	7.78204	5.5953	6.61182	8.17329	10.5492	10.8224	5.97313	7.24921	5.53875	7.44759	5.6296	7.85114	7.10745	5.6296	6.88802	5.61218	6.18819	7.71667	8.84149	6.97797	6.81875	6.40793	7.98559	5.73345	7.65747	6.48887	6.48479	11.9988	9.3266	5.50163	3.40859	6.71423	6.24521	4.97937	4.45195	4.50601	6.34338	5.17294	4.72124	8.04772	5.92826	8.29131	6.81217	6.56662	4.71401
GSM363054	0	4.48333	5.85038	3.20055	7.17248	3.94866	4.24077	9.34232	8.67032	8.2526	4.25474	3.81616	4.62074	4.26446	3.69966	3.5024	3.99768	4.84374	4.57584	4.99167	4.36932	7.2245	7.32697	6.13616	7.17472	10.5622	5.06197	4.32901	8.31219	5.6884	5.75971	4.19385	5.44175	4.67152	5.39417	4.62641	6.67289	3.29465	3.9556	3.84926	8.04357	3.65276	5.05378	6.86964	4.13876	4.37166	6.0317	8.64664	3.93629
GSM363055	0	0.608333	6.00875	3.05428	7.4916	4.83373	3.63015	5.49864	9.65119	9.93229	5.12045	5.10721	4.83373	3.81394	3.70169	4.40876	4.97007	4.24113	4.89403	3.71262	4.25119	6.6276	9.04118	5.70998	6.36218	5.39219	4.84321	3.95238	8.6661	6.97214	4.08645	11.4254	10.2843	5.2545	3.85661	5.83275	7.30359	3.41713	2.88165	3.63856	6.63702	4.01714	4.21436	6.39615	3.5596	6.31445	7.24412	7.98559	3.93467
GSM363057	1	5.04167	6.27129	6.79939	8.19771	5.19484	4.66165	8.9457	9.93229	9.83308	5.52494	5.06684	7.66118	6.58942	5.56679	5.31015	6.18044	5.70695	7.02401	5.49123	4.72603	8.33869	8.34349	6.82822	7.42413	7.74979	7.56718	4.66236	7.75577	6.51824	5.67397	11.2277	8.00664	5.96463	4.88042	5.65333	7.11078	4.11999	5.13383	4.1636	6.81778	4.66567	6.49012	7.30398	6.93755	3.65667	8.71385	7.70533	4.38053
GSM363070	0	4.75	9.20976	6.75389	9.56194	7.9424	7.4951	6.60504	10.7689	10.4098	7.26217	7.98507	6.78252	8.70021	7.25315	8.30344	8.61311	7.88509	10.0314	8.20827	8.36318	7.54653	10.584	8.71741	7.25077	10.4497	10.3899	6.75389	7.98195	5.71511	7.49115	10.1629	8.63555	7.36825	6.97724	6.4898	8.6405	6.88308	5.8915	6.15123	8.39044	6.53499	6.63464	9.41774	6.65352	5.9441	5.99593	6.15123	7.48387
GSM363072	0	0.866667	8.86037	7.57962	8.01401	7.15993	6.94434	6.95577	9.8488	9.50276	7.55879	7.02052	6.24136	8.06097	7.31968	7.61376	8.09103	7.75861	7.81022	7.30842	7.06053	7.54354	8.86668	6.8912	7.8649	9.38677	6.98389	7.38484	8.35305	7.03725	6.45363	10.9818	7.57687	6.65756	5.35126	5.75493	8.98829	5.85965	6.32632	5.33569	7.39141	5.5968	5.04237	7.53131	7.18317	6.3855	6.0417	6.78358	5.90237
GSM363073	1	2.20833	8.29994	5.63231	8.58552	5.74026	4.81169	7.82968	10.4059	10.3475	5.48882	6.66402	7.45604	6.96134	4.40876	7.88023	4.6461	5.51378	5.92517	6.4672	5.81331	6.85429	9.93508	8.27025	8.79146	7.75759	6.47819	5.43968	9.05386	6.45426	4.31271	11.8903	8.66748	5.5513	3.53676	4.85646	7.03176	4.13542	4.64408	3.75679	6.72938	5.85219	4.75837	7.84535	4.66615	10.2445	6.82408	8.96008	5.13108
GSM363074	0	4.80833	6.87604	5.63439	6.97033	5.07503	4.33133	6.80757	10.045	10.2063	3.99962	5.44175	5.58393	4.99014	3.98787	5.81361	6.02383	4.52435	6.6199	5.33823	4.15598	7.43351	8.58087	6.22567	7.88762	6.72351	6.39552	5.14681	7.42237	6.61349	4.84929	9.95717	7.02121	4.89305	3.55758	6.25423	6.54812	3.58376	4.31888	3.85689	6.33357	3.72196	6.17121	6.88274	3.9865	4.40232	7.01943	7.75273	4.05207
GSM363079	1	0.65	7.74316	7.30762	8.75292	6.04665	5.82356	7.30038	11.3734	10.8592	6.36049	7.3989	6.35264	6.66369	6.63124	7.49556	6.80827	5.97496	5.5281	7.14576	6.67323	8.63409	9.48245	7.73555	9.38779	7.92476	6.15123	6.76943	7.62645	8.11095	6.27034	12.0269	9.93229	6.27034	4.23677	7.62778	8.71172	4.78053	4.92899	5.59192	7.44759	6.01065	6.68259	7.3877	5.50793	9.76455	8.26515	7.98711	5.15783
GSM363080	1	0.191667	8.60155	6.14032	9.68691	6.27863	7.00856	6.22435	10.0389	9.1469	4.88612	6.68537	7.20147	7.80237	6.48084	8.57295	9.09156	8.05833	10.181	8.25032	8.31279	6.96063	9.15584	7.96077	9.09332	8.83691	8.02538	6.28906	8.42316	7.09148	6.36218	10.7079	9.78209	9.10792	7.346	8.28111	9.43667	5.54024	6.0194	4.38867	8.61179	8.20882	6.21308	7.89055	6.3938	7.35667	7.19919	7.48044	5.62902
GSM363082	0	4.75	7.55225	6.51115	8.23074	5.5677	6.1365	8.87145	10.4943	9.46209	6.41028	6.33586	5.45309	7.45132	5.23659	6.21242	6.93679	6.82441	7.50987	6.27034	5.97529	8.03992	8.41104	7.1527	7.95012	7.37234	7.16261	6.3118	7.60173	7.08396	6.50414	11.0893	10.1613	6.00565	4.66212	5.92892	7.84729	5.08691	5.87728	4.75763	7.33909	5.17042	6.25709	5.67787	4.22758	6.1301	7.63878	7.1015	5.47243
GSM363083	0	4.44167	7.89747	6.72628	9.00618	6.17919	6.26129	5.7106	10.7418	10.1928	4.88743	8.34465	6.67187	5.99658	7.44928	8.14657	7.23747	8.68209	6.73388	8.12432	6.75633	7.98294	8.91804	7.52655	7.39933	8.23848	7.22882	7.8336	8.64119	6.09727	5.7699	10.1629	10.5259	5.72337	6.41028	5.95128	9.34646	4.93209	4.48386	5.44407	7.5893	6.34174	5.78205	7.54608	5.52286	6.55923	7.47315	8.5606	6.00785
GSM363084	0	5.21667	5.99559	4.14925	7.6133	4.09483	4.32378	6.93755	9.76333	8.98415	4.12999	4.49416	4.1314	4.56096	4.14055	4.1111	5.95097	5.15311	4.36186	4.55715	4.05682	6.67255	9.92162	6.94974	8.42923	6.70898	5.81799	3.80988	5.61737	7.346	5.97907	5.33026	6.73697	4.52214	4.44212	6.29323	6.56596	3.53536	4.256	3.89475	4.71024	3.94655	5.58872	5.79766	4.05389	8.15302	6.84689	7.34153	3.60265
GSM363085	1	4.56667	8.06881	7.42969	9.3574	5.8952	6.92022	5.36788	11.2847	10.9511	7.46333	7.75667	6.78644	7.16261	7.92374	7.9757	6.98823	7.08846	7.42028	6.57201	6.51928	8.67167	9.553	7.43232	9.24632	9.74248	7.32813	6.88976	7.45437	8.44785	6.44765	11.733	7.43822	6.15997	5.89798	7.07944	8.19168	5.97907	5.97659	7.11379	7.37192	5.02308	6.65792	7.73602	6.05177	8.7217	7.95678	7.62056	5.775
GSM363098	0	4.74167	7.57555	6.35001	8.15407	3.87029	6.92133	6.41954	10.8128	9.97664	4.75911	6.74832	4.4586	8.14548	4.13636	4.74929	7.50165	7.17739	6.59824	5.40382	4.3478	7.00062	9.52563	7.66344	8.34049	7.64471	5.16542	4.49748	7.41531	7.43822	5.42098	11.9988	7.92269	6.98317	3.56132	6.7832	7.60082	4.50104	3.20873	4.0518	7.39976	3.84718	5.98215	7.46925	3.67364	8.89006	8.06044	5.93929	6.4149
GSM363099	1	2.575	7.5064	5.31781	9.8501	6.74832	7.65934	6.51995	8.73261	8.98911	5.89983	7.05494	6.89225	8.16726	6.50948	5.82259	7.32173	7.89747	9.93508	6.52323	7.28721	6.89225	9.08984	8.23798	6.63057	8.2005	6.2227	4.33072	8.15089	7.13479	6.17594	5.35101	7.90549	7.59816	6.81944	5.37421	9.34034	5.75701	3.73912	3.97893	8.43048	5.61429	4.04501	6.42649	5.50939	6.89225	7.01982	7.78305	7.43436
GSM363100	1	0.283333	7.81117	6.90074	9.54096	6.49744	5.77132	7.60173	11.1917	9.57099	6.69088	6.92561	6.14291	7.55834	6.25063	8.53119	7.78354	7.74887	8.52015	5.85715	7.32291	8.18272	9.74007	8.29078	8.6376	8.31332	6.88176	6.05241	7.28368	6.76522	8.07038	10.1961	10.5006	6.56197	6.25325	6.54744	7.45479	4.5662	4.70999	6.86895	8.62798	6.61553	5.7366	8.32344	5.64515	6.29066	7.4373	8.6376	5.93703
GSM363101	0	4.69167	8.24081	6.28776	8.43544	5.65634	5.70571	5.51732	11.0332	9.75223	5.82996	6.62965	6.39283	5.44235	5.65239	6.81323	6.0194	7.77713	7.4228	6.91099	6.88802	7.30482	8.35897	8.03834	8.11787	7.44759	6.72562	7.24098	7.66073	6.00633	6.23781	12.0677	7.89553	6.65246	4.81396	7.47315	8.08786	4.57674	4.59743	5.21989	8.02741	5.24442	6.22082	9.28165	5.49303	8.38319	7.4228	7.97523	5.93486
GSM363105	0	0.791667	9.19865	8.44846	9.72315	7.11419	8.17275	4.56734	10.5578	10.0284	7.07492	7.74217	7.34557	7.80876	8.27311	8.25314	8.19824	6.16504	8.50606	7.29997	7.98039	7.77757	9.19419	7.74217	9.16214	9.24539	9.5844	6.37761	7.7176	7.20986	6.32559	7.03646	8.84785	5.82444	6.85987	6.00026	8.89164	6.6283	7.23082	6.97321	7.6169	5.96245	6.90111	7.84386	5.6757	8.6405	5.81864	6.04135	5.31864
GSM363106	1	1.21667	8.48317	7.6746	8.32691	6.50716	6.72215	8.47317	11.195	10.3265	6.90792	7.61069	7.21256	6.73802	7.29483	7.38357	8.40261	8.57491	7.76584	7.63288	6.86681	8.33173	8.69044	7.57827	9.1878	9.04118	7.62232	7.40978	7.49687	7.38445	6.48685	11.7514	9.2778	6.41921	7.12686	6.03748	8.62937	5.36233	6.85355	7.12686	8.09808	6.05717	7.2504	7.60711	5.97406	8.44166	8.63283	8.76182	5.8211
GSM363107	1	0.583333	7.41449	5.86462	8.91406	5.72945	4.8602	6.62695	9.7244	8.71385	6.07973	5.76003	5.56054	8.22741	5.65365	7.11612	7.52431	5.60038	7.67228	6.83908	6.52964	6.24363	8.01548	6.53465	7.37317	8.56764	7.53439	4.6443	7.03467	5.41511	6.87715	11.2542	8.981	5.26149	6.52228	6.19403	7.81022	5.19313	5.56054	4.78537	7.36868	5.13823	4.256	7.08507	5.76003	8.72313	6.79801	7.57687	4.77033
GSM363108	0	4.06667	6.76003	5.57131	8.15089	4.87584	5.53847	6.99772	9.70107	9.12722	5.87034	5.11905	5.34023	7.43309	4.90573	5.04318	6.96207	5.56502	6.22082	5.35667	4.95724	7.26622	7.75472	6.79134	7.67738	7.19427	5.85372	4.79608	6.69799	6.07195	5.9681	9.50056	7.54524	5.30675	3.71531	6.29161	7.56943	3.90834	4.85949	4.4555	6.07195	4.86269	5.45803	6.20238	4.45917	5.28089	7.9197	6.4623	4.10149
GSM363115	0	5.55	7.4787	5.45892	8.01698	5.18266	6.14291	5.69836	9.97946	9.30487	6.15609	5.78049	5.5761	7.08962	6.20271	6.49145	7.24842	8.52416	7.95012	7.94912	6.31605	7.46799	8.34824	6.68328	7.78685	8.26338	6.62363	7.28961	7.07019	6.49145	6.23943	11.5914	9.2245	6.58942	6.24363	6.04232	8.79146	4.45733	5.6679	5.14627	8.43361	5.7206	5.62691	7.36375	5.73531	9.24344	6.79313	5.81268	4.36166
GSM363122	0	4.61667	7.78155	5.86028	8.46801	6.09981	5.02889	7.58581	9.01367	9.75965	6.59897	5.79161	6.52964	6.9813	5.29091	4.26207	6.9828	8.08837	7.39553	7.14886	7.51775	7.448	8.04507	7.1691	6.12883	6.07749	8.04824	5.17931	7.52741	6.70043	5.02889	8.07038	10.1928	7.3125	3.95199	7.55668	8.85716	3.51381	3.76048	4.8397	8.83145	5.16428	5.14518	6.19007	6.21851	5.13304	7.62822	6.61449	6.15478
GSM363123	0	3.55833	8.90612	6.82687	9.40323	7.20298	6.3744	6.53768	9.18405	8.51122	8.00614	6.57028	6.57028	9.24344	5.42098	7.40182	7.93831	7.45174	7.26932	6.49341	7.38691	6.47649	8.59622	6.81603	7.10745	9.31082	6.96887	6.5986	7.83697	6.35364	7.66163	10.4477	8.05783	7.36451	6.15962	8.19717	8.2072	5.8407	5.7855	6.23491	7.82238	6.93611	5.24973	8.13572	5.70264	4.82213	7.62966	8.01082	6.65514
GSM363125	1	1.375	7.76778	6.96323	8.68907	6.41028	5.9681	6.83943	10.2807	9.62341	6.79205	6.14226	6.00344	7.34474	6.19038	6.89934	7.72138	7.08316	7.23237	5.86242	6.46688	7.49292	8.95532	7.3629	8.21274	7.77956	6.49478	6.61824	7.9318	6.84796	6.00344	11.5101	8.68907	6.33681	5.20877	6.57333	8.33576	5.4186	5.00756	4.98494	7.35667	5.80445	5.39773	6.92735	5.15311	9.66992	7.07349	7.21872	5.11851
GSM363128	1	2.50833	7.41615	6.1609	8.52276	6.12686	4.47608	6.80757	8.78616	9.72788	6.11192	5.55512	6.02759	6.76036	5.95568	7.20377	6.18303	6.7028	6.76801	6.97724	5.98	7.44498	8.93209	6.85109	7.6746	7.71808	6.08646	5.65546	7.61967	7.6806	6.55657	10.2203	7.32658	7.06346	5.72181	5.51206	8.48825	4.93184	5.44933	4.566	7.70342	5.51206	4.96853	6.47583	4.83198	8.70521	6.62296	7.14691	5.31864
GSM363129	1	0.291667	9.62451	8.88082	10.8488	7.80481	8.39346	5.53255	11.6966	10.9733	8.05038	9.59226	7.69231	9.13532	8.19824	8.63409	8.69667	8.15249	9.06913	8.53707	8.39583	9.23399	9.58664	8.18272	9.65586	10.1548	8.49979	7.83217	8.32985	7.32173	7.12152	10.9818	9.06237	7.46799	7.1755	7.62012	9.33843	7.60668	7.2944	7.77471	7.78009	5.36007	7.52912	9.11401	7.30198	7.30359	7.87975	8.56436	7.20033
GSM363130	0	5.15	6.36049	6.84939	7.47573	5.45775	3.65852	10.2949	10.2698	9.19865	4.77056	5.92391	6.16121	6.58344	5.4157	5.92671	6.41261	6.72628	8.29078	6.31086	5.5778	7.4916	8.76685	6.24105	7.70715	6.54543	5.96868	7.61022	6.75353	8.17885	6.46327	8.84313	9.48561	6.31736	4.70549	6.13041	7.25744	4.08111	4.79511	4.87785	7.34643	6.35883	6.69974	6.72284	5.06088	6.30732	8.26909	6.80897	4.32263
GSM363142	1	3.84167	7.75472	6.81944	7.28607	5.86492	5.87189	8.85476	9.89031	9.48245	5.97278	6.98968	5.27529	6.98564	6.17624	6.94325	7.1378	7.1969	6.74139	5.33457	7.15993	7.25897	7.69979	6.61278	7.43139	7.45132	6.7156	4.62278	8.16495	7.29043	5.90928	10.8252	6.81778	5.63168	4.37876	5.87875	7.60844	3.64132	3.72042	4.47758	7.57782	4.85113	5.47593	5.97562	4.70527	5.54975	8.5606	7.7176	5.96216
GSM363145	1	2.75	9.78209	8.87455	8.96418	7.10296	7.43822	6.71107	11.0717	10.5154	8.54814	8.05411	7.76831	8.3929	7.30038	9.52672	9.45156	9.2199	8.81172	8.13895	8.82303	9.44515	8.37829	7.83217	7.92672	9.49197	9.75717	8.07253	8.25875	6.87819	6.62024	6.87992	9.76211	7.80282	8.43544	6.91523	10.0095	6.55856	7.50165	7.28607	9.01605	7.59417	6.35332	7.7975	6.42188	6.5115	8.35305	7.62373	6.21369
GSM363146	0	4.575	8.09644	7.42708	9.59803	5.82291	5.11795	6.34897	10.3567	9.52454	6.24966	7.70533	6.30404	7.40139	5.55101	9.30684	7.93582	7.58186	7.75173	7.49115	6.8838	8.44346	9.22921	7.16261	7.61783	8.26164	6.73836	7.53957	9.2041	6.94974	7.13819	11.2948	9.96838	6.99618	5.92454	6.70143	8.85324	5.14153	5.17873	5.57546	9.07777	6.63495	5.4292	8.89329	5.48741	8.7449	7.31369	7.778	6.0755
GSM363147	1	2.39167	7.70909	7.13703	9.0727	7.30926	7.07424	6.29353	10.386	10.1159	6.5075	8.25314	7.13215	7.92976	7.8625	7.96544	8.13189	7.78009	9.61671	7.17172	7.22645	8.19323	8.97776	8.02538	8.80578	9.57321	6.52833	6.60504	8.21113	6.95836	6.5179	12.3499	9.00861	6.77976	6.11796	7.23788	9.36139	5.34562	4.69208	5.96274	7.79072	6.04637	6.42418	9.14245	6.25485	9.86716	8.83848	8.01401	6.84186
GSM363148	0	4.36667	8.15621	7.62736	9.52776	6.44364	6.86895	6.03236	9.99964	9.7971	6.40243	6.52125	6.214	7.61607	6.70008	8.21891	7.97476	6.4882	7.20183	6.61416	5.43295	7.14691	9.5475	7.40019	8.29361	8.78691	7.27213	5.10642	6.97474	6.44933	6.2295	12.1677	8.70806	5.77593	5.38837	6.95115	8.54286	6.00817	5.41298	5.08691	7.04354	5.40206	5.32377	8.26789	5.40567	10.1128	8.00511	6.28485	5.4403
GSM363149	0	1.2	8.59751	6.51859	8.75726	8.35006	7.17701	8.02169	10.0736	8.88925	6.68743	7.30359	6.89756	8.17941	6.30661	9.55625	9.37047	8.02169	9.07437	7.40353	7.73981	7.93881	7.96229	7.72564	7.81117	7.90605	7.87485	7.1939	7.58838	5.66543	7.35581	10.5451	8.64594	7.1939	5.9878	6.58074	8.52668	6.72318	8.13678	5.9361	8.16387	6.96323	5.22497	7.84923	7.39387	2.8511	7.0424	4.88147	6.63195
GSM363150	1	0.275	9.42828	6.79766	9.60607	6.99772	7.75759	6.65482	10.9242	10.208	6.96998	7.6242	6.93611	7.99274	8.06985	8.74998	8.42133	6.51424	9.64897	7.99023	7.03393	8.08891	9.32561	8.55785	7.92874	9.11843	6.89575	6.72079	8.54938	6.81982	6.87171	4.52153	9.8175	7.39265	8.16115	6.36114	9.37455	6.74867	6.15059	6.69254	8.00614	6.63933	6.14098	8.81324	6.35332	7.53566	6.42616	7.54091	6.65482
GSM363151	0	5.59167	9.53874	8.09154	9.63492	7.82	7.90906	6.67705	10.5386	9.15855	7.89103	7.89553	6.6283	9.32752	8.2526	9.25131	9.05386	8.19053	9.08984	8.00308	8.2341	7.75667	8.62725	7.28842	9.08459	9.22822	7.68105	7.32813	8.06044	6.58541	7.73602	12.0099	8.06464	7.33424	7.15993	7.13594	9.02689	5.96118	7.34892	7.11238	8.5195	6.97655	6.06906	8.3759	7.09441	7.99071	7.87975	7.38031	6.93391
GSM363164	0	4.6	7.0387	6.08201	7.87485	5.62006	5.58122	7.8812	10.7664	9.84628	5.257	6.58648	5.15421	4.93233	4.95779	5.79457	7.25077	6.53096	6.17308	5.47395	5.61005	7.41702	8.26164	7.0361	8.93847	7.23159	5.79859	5.80958	6.42188	7.53349	5.48483	12.4606	9.60377	5.71123	4.6392	7.27564	7.63465	4.30084	4.74068	4.91167	5.32115	5.03834	5.99658	7.49464	4.77354	8.30983	8.42442	8.71526	4.59533
GSM363166	0	4.48333	8.65353	7.96909	9.72788	7.03176	6.30404	6.81107	10.4901	9.39277	6.51526	8.06829	7.54309	9.05058	6.33586	9.30193	9.03016	8.61645	7.48343	7.7436	8.25367	7.30762	9.20789	7.42028	8.38672	9.12815	8.30744	8.50606	8.12273	6.3855	7.75273	12.0914	9.2522	7.2241	7.16261	7.29956	9.93642	6.05177	7.15691	6.79348	8.91327	7.40812	5.64905	8.54221	7.09257	7.40353	7.66209	8.18723	6.81217
GSM363168	0	4.48333	5.97213	4.7606	6.69284	6.28742	4.37322	7.26456	9.815	9.45156	3.7482	4.96587	4.96982	5.54054	4.8999	5.21623	6.11161	6.36249	6.59348	5.28437	4.73142	7.19152	7.22184	6.36581	7.43394	5.20267	4.94287	4.93414	7.10562	5.94379	5.09291	3.94608	8.23848	5.36612	4.26139	5.8847	8.0821	3.82976	4.65192	4.27659	5.02547	4.4415	5.47009	6.00441	4.36676	5.53819	7.65246	7.27924	3.87706
GSM363172	1	0.558333	7.26542	8.33173	8.60155	6.84363	5.73219	7.02121	10.8914	10.0196	6.75865	7.53261	6.68012	6.74971	5.3258	7.79313	8.01082	6.45533	8.07359	6.91033	6.94217	7.70815	9.59	6.83071	9.39907	8.51253	6.27762	7.63878	7.66628	7.9696	6.89823	10.1613	8.38558	7.01351	6.87313	7.10444	8.16887	4.95956	5.63951	6.8146	7.84139	4.91466	6.91914	6.22466	5.10483	8.23633	7.96597	8.3765	5.77928
GSM363176	0	4.225	5.85006	3.77646	8.00821	4.18408	3.87209	6.49012	9.19958	8.56896	3.80381	4.44381	4.47227	5.16986	3.83896	4.17801	5.27447	5.06088	5.61429	4.8472	4.14766	6.53735	8.07776	6.08235	6.70008	6.08891	4.72955	3.97236	6.49611	5.49123	5.94469	5.51823	6.87495	4.90147	3.7226	4.52825	6.83529	3.84023	4.47021	3.80788	5.83215	3.92125	5.02077	5.64515	4.03084	5.52696	6.19919	6.27367	3.71467
GSM363178	0	4.775	8.08405	6.38355	8.67167	7.29202	6.30404	6.66402	9.82923	8.84392	7.94962	5.73531	5.85684	7.73649	5.98215	6.36484	7.38154	7.08434	7.07944	6.28192	5.98	7.0828	7.65016	7.07492	7.78106	8.24308	7.91109	5.57881	6.80185	5.88007	6.52833	12.0677	8.71103	6.70658	5.45162	6.14129	7.14652	4.60278	5.9949	4.1969	6.50578	6.16822	5.71936	7.18583	5.44641	5.74767	7.97159	6.97686	4.94761
GSM363180	1	3.925	7.2504	7.01317	8.6398	5.66911	5.52726	6.64941	10.3819	10.2167	4.74833	6.73568	5.7753	6.29717	6.18106	6.27367	7.17776	5.64786	7.21138	6.50783	5.44378	7.39426	9.59688	6.37148	8.62798	8.20882	8.58156	5.68776	7.15081	7.4783	6.27863	11.1013	8.03727	5.65546	4.36089	6.49644	8.0678	4.86901	4.48765	5.01	6.67739	5.24999	6.17497	7.19655	4.85846	9.64428	7.01792	7.483	4.2304
GSM363182	0	4.39167	7.43477	5.5206	8.03992	6.42582	5.8838	7.8826	10.2949	8.62798	5.82078	5.7683	6.75665	6.41851	5.60391	6.75353	7.66904	6.94724	7.34932	5.64132	6.70833	6.95327	9.07777	7.30565	7.17511	6.89442	7.63834	5.79951	7.46717	6.09758	6.99259	10.8224	7.33502	6.62397	5.3487	5.44641	7.77025	4.95588	5.51291	5.42595	6.54211	5.2394	5.01164	6.58508	4.6333	7.22184	6.84796	6.4245	5.20325
GSM363186	1	0.633333	5.69804	3.44496	7.07758	3.88682	3.71976	6.19756	9.25131	7.99332	3.6808	3.79329	4.5667	4.35783	3.62179	3.65483	5.42098	5.03995	5.14406	4.6636	4.23495	6.0432	8.31279	5.9139	6.54243	5.71428	4.41675	4.1767	6.3447	5.64635	5.20436	4.43673	6.71318	4.93867	3.49644	5.22288	7.19271	3.76433	4.07556	3.59566	5.62811	3.97115	4.7348	5.61156	3.71541	3.93286	5.66571	6.4165	3.53635
GSM363188	0	4.775	7.43056	6.50414	8.32578	6.2796	5.66389	6.93144	9.55406	8.433	6.07065	5.8342	5.9775	6.97583	5.5905	7.21565	6.80468	6.60366	7.77852	6.58748	6.29292	6.83797	7.85161	6.67739	7.17933	7.96178	5.84907	6.10014	7.14045	6.11894	6.26678	8.05302	8.41219	6.33287	5.70448	5.90832	8.53053	5.02462	6.20917	4.48765	7.23121	5.64545	5.22205	7.04538	6.17561	6.1484	7.07572	7.24572	6.29292
GSM363200	1	1.99167	7.29997	5.58545	8.02949	4.07848	5.41361	6.34667	9.50276	8.78992	4.90501	4.71595	5.9516	6.99406	5.1202	5.42334	6.1943	6.40793	7.05494	5.71333	5.59192	6.28389	7.6169	6.49644	7.27843	7.46157	5.23774	4.95849	5.257	5.87695	7.14116	9.02936	9.40114	5.92641	4.0116	6.13333	7.03429	4.20721	4.48701	4.43328	6.84653	4.75156	5.36612	6.21078	4.60278	5.14542	6.65108	6.5075	4.89152
GSM363204	1	1.175	7.99023	7.22262	8.65218	7.55136	6.78644	7.56493	10.7175	10.1597	6.90224	6.92416	6.57539	7.10818	6.2182	7.01351	8.02117	7.75472	7.89601	7.00527	6.79591	8.20882	8.65424	7.55834	7.79557	8.52015	7.05942	7.02478	7.33424	6.74483	6.53605	12.1039	9.50601	6.708	6.8001	6.72456	8.7341	5.35949	7.14081	5.63378	7.84729	6.28742	6.29522	7.25272	6.33554	8.57237	7.65934	7.15232	5.51883
GSM363209	0	5.06667	7.87878	7.74405	8.51515	5.46565	5.88654	6.74245	10.9129	10.0615	6.46657	6.80432	6.20173	6.80114	6.48719	6.76627	7.01496	6.61485	6.55756	5.50669	6.11796	8.24975	8.91551	7.71667	9.30487	7.7271	6.34042	5.78793	6.67533	7.44928	5.30896	12.2204	9.64774	5.30675	5.04449	6.30503	8.18778	5.20049	5.05433	5.64635	6.76976	5.07148	6.9328	7.13361	5.01431	9.73642	7.85761	7.71947	4.98543
GSM363211	1	0.741667	7.25706	7.84285	8.27766	6.59581	5.86028	7.34892	11.4254	10.4457	6.14937	8.15568	6.35583	6.23912	6.99474	7.47573	7.38933	6.63464	7.86937	7.14349	6.79731	8.56436	9.30782	7.34436	9.21431	7.43309	6.45569	7.79652	7.90255	8.57423	5.77714	11.643	10.642	6.58942	5.44671	6.49478	8.33636	4.68263	4.97089	6.14806	8.22005	6.07778	6.92379	8.18389	5.57247	8.41339	8.03673	4.59488	4.72433
GSM363224	0	4.825	7.90457	6.93107	8.59819	6.62933	6.01974	6.87819	10.1728	8.82378	7.15499	5.7919	6.43639	9.16126	5.37393	6.30075	7.75372	6.68677	7.0828	7.11531	7.18015	7.46839	8.40072	6.79484	7.43519	7.09968	9.59803	6.8686	8.04357	6.30828	6.99811	11.3593	11.0566	7.29956	5.32345	6.61824	7.90457	4.60031	6.95079	6.09025	8.01287	5.32912	5.18238	8.22338	5.47034	4.2778	6.77139	6.34862	6.97541
GSM363230	0	0.4	8.04611	7.41531	8.60836	7.11811	6.48149	8.48825	9.68808	9.01187	7.0406	7.11008	7.05159	8.38558	6.93463	7.57782	8.28846	7.38273	9.31876	8.14548	7.60488	7.09707	9.41572	6.79278	8.36919	8.88693	8.52866	7.79851	8.15516	6.91812	6.9004	11.3813	9.04876	6.70178	5.68776	7.26542	8.85168	5.80414	6.02506	6.0094	8.45673	6.95509	5.09457	7.12648	5.84287	8.31805	7.72564	7.35794	5.56262
GSM363235	0	2.73333	8.39883	7.44928	9.89425	6.99694	6.75633	8.41712	9.82264	10.208	6.29096	6.65182	6.80722	8.5338	6.84508	8.10672	7.86299	7.49205	9.24048	8.32752	7.59994	7.51732	9.31082	7.88762	7.1721	8.90848	8.04202	5.96274	7.55004	7.08096	7.21447	8.3381	8.28565	6.82408	6.94939	6.59447	8.78176	6.25872	7.26335	5.23996	8.21332	6.26678	5.72337	7.55621	6.88308	7.81797	6.91211	7.28166	7.86982
GSM363237	0	4.79167	9.19136	7.56451	9.95981	7.36375	7.83458	6.05337	10.7418	9.96267	7.30076	7.36249	7.33381	8.15842	7.17816	8.28053	8.74704	7.06171	9.40525	7.31171	6.39717	7.31768	9.31675	7.73085	8.23298	9.20051	7.6089	5.49747	8.54549	6.15478	6.97832	10.7614	9.08283	7.88605	6.7093	6.56466	9.63959	6.7861	7.06793	6.24682	8.13296	6.7042	6.30986	8.62465	6.32795	5.08417	7.55924	7.79167	7.20258
GSM363243	0	4.65	6.53432	4.17873	7.56406	3.95118	3.74224	6.63464	8.87224	8.10457	3.73655	4.74209	4.68997	5.01616	3.94655	4.54237	6.34862	4.15794	5.89307	5.01191	4.71425	5.29957	7.36868	4.78802	5.7124	6.31506	5.55815	3.63867	6.04855	4.76515	5.11851	7.91453	6.59382	4.80874	3.19054	5.84194	6.69938	3.87615	4.76515	3.73655	5.92922	3.95322	4.46048	6.10494	4.03988	3.36693	6.24294	5.69054	4.04485
GSM363245	0	4.79167	8.68429	8.79979	9.94872	7.73459	6.81006	6.61449	10.8331	10.3981	7.6806	8.18331	8.04772	8.73554	7.16334	9.01766	8.79593	8.64182	9.63378	8.60836	8.69116	8.27081	9.31381	8.40866	7.99381	9.90241	8.1281	7.62142	8.81711	7.1037	7.30437	10.2626	8.75801	8.45919	8.25933	7.75223	10.6143	5.70908	6.96463	7.05383	8.71385	7.35379	7.33463	9.04289	8.0036	8.74415	6.95577	8.21835	7.25001
GSM363247	0	4.40833	7.11304	6.67977	8.39346	5.51442	5.54202	8.80649	10.2013	9.78968	5.74114	5.885	6.06078	6.3089	5.24554	5.3881	6.7794	6.29554	7.44157	5.92862	5.44525	7.21604	8.79822	6.63593	7.45941	7.37949	6.66948	5.35046	7.33665	6.59543	6.24488	10.4098	9.39907	5.70634	4.92208	6.68914	7.33502	4.62233	5.92265	4.98804	6.45533	4.51071	5.86779	6.57807	4.66432	6.31605	8.75508	8.06097	4.85746
GSM363249	0	4.93333	8.14926	7.46112	9.38882	8.08046	6.88308	6.96813	10.1112	10.2661	6.43734	8.45731	7.29724	7.26661	7.64471	9.01849	9.28766	7.17133	9.43035	8.57354	7.77713	7.23358	9.80356	7.53869	7.998	9.35242	8.64182	7.32578	8.89564	8.00511	6.91812	11.8093	10.089	7.21604	5.79129	8.12756	9.3266	5.88321	4.73826	6.61314	7.99071	7.22645	6.23144	8.46036	6.69628	7.96333	8.02898	7.36333	6.92268
GSM363251	1	1.63333	7.862	7.158	8.69386	6.06937	6.04135	7.85608	10.4178	9.5721	6.24264	6.99507	6.5552	6.77805	5.38238	7.1378	7.22882	7.18694	8.05093	6.93032	6.74245	7.16489	8.68002	6.25548	7.62373	8.1411	6.19953	6.92665	7.87684	6.92846	6.55156	9.75223	8.8619	6.56364	5.79038	6.26678	8.05302	4.80473	6.02506	5.61585	8.0821	6.25677	5.92136	7.03061	5.91481	7.90957	7.58976	8.00874	5.1835
GSM363264	1	1.48333	6.76389	5.83301	8.21332	4.56401	4.81571	6.54147	9.65358	9.70107	5.12833	4.70619	4.86698	5.81421	4.01969	5.26969	6.54147	6.38941	7.33059	3.96857	4.75837	6.77837	8.56567	6.41787	8.05568	7.16759	6.63124	4.70067	6.79591	8.17828	5.77593	9.91614	8.53767	6.1224	3.90906	6.05822	7.57598	4.61161	4.90708	4.53016	6.0327	4.22791	6.2796	6.41921	4.70347	9.82396	7.68388	7.74077	4.55395
GSM363266	1	0.208333	8.86741	8.12648	8.95928	7.26855	6.71628	7.0627	10.6464	9.53982	8.0943	7.1969	6.52524	8.46288	7.57512	7.86051	7.6242	7.45479	8.35365	8.0394	7.1584	7.74841	8.31805	7.08013	8.82378	8.82763	7.73742	7.52611	8.23633	6.55553	6.67599	10.996	8.93612	6.93355	5.93107	6.74416	9.40218	5.3652	4.89606	5.74389	8.19111	5.70176	5.64424	7.10895	6.2359	8.42195	7.80827	6.86895	6.61001
GSM363267	1	3.99167	7.9778	7.21831	7.85311	5.63047	7.08096	7.23159	10.255	9.74733	6.33649	5.80809	6.2359	7.55268	6.55723	6.49341	7.35055	6.65721	7.99118	6.22207	5.01751	7.54524	8.47317	6.47983	8.61377	7.91711	6.55051	5.65937	6.89475	6.893	5.3658	10.935	8.40324	5.28496	4.16579	6.18431	7.87091	4.85972	5.86717	4.84041	6.37472	4.63101	5.78731	6.71107	5.17574	6.72662	7.95977	7.49687	4.42164
GSM363272	0	4.69167	6.14326	5.01995	7.27213	4.40957	4.65119	8.39463	9.3088	8.57491	3.93849	4.6687	4.71151	5.14898	4.18125	4.91441	6.18494	5.5141	5.89798	5.47395	4.16921	6.97541	7.68152	6.1384	6.90792	6.52029	4.52453	4.35439	7.30279	6.18654	5.36674	6.20621	7.31009	5.38865	4.24696	5.35978	7.57555	4.05449	5.09508	4.07955	6.1484	4.31637	5.52344	5.87445	4.10804	7.26739	7.03834	6.59824	3.91422
GSM363275	0	4.98333	5.56591	3.79597	6.65792	3.58046	3.74608	4.9377	9.06744	8.40804	3.6358	4.28181	3.42605	5.29568	3.82202	3.65921	5.86492	5.37337	5.37076	4.47308	4.39224	5.61249	7.73085	5.99218	6.82687	6.97474	6.45262	3.44618	5.78913	4.83848	5.27815	4.14183	6.638	4.90786	3.5763	5.10805	6.03393	3.63796	3.91341	3.58252	5.54705	3.75931	3.98112	6.29037	4.02536	3.49149	6.15291	4.61959	3.42857
GSM363290	0	4.55833	7.45646	6.98092	8.88693	4.88612	5.8915	6.32029	10.2203	8.87303	6.53937	6.17919	5.65397	7.35294	6.09247	6.61146	7.2449	6.09664	7.01317	6.15641	4.87309	6.6363	9.26832	6.73494	8.59221	7.2964	6.60366	5.10428	7.83697	6.90538	5.75063	12.0914	8.36256	6.56993	5.38837	7.08507	8.76022	4.85215	4.04015	5.04953	6.6026	5.10747	5.39893	7.69049	4.87634	10.2643	7.42924	7.05716	5.03777
GSM363295	0	4.575	7.03725	4.40137	7.8214	4.43529	4.00481	7.44328	8.78395	8.6577	4.19778	4.8963	5.30701	5.33512	3.86496	4.601	6.23458	4.95804	4.85392	3.98816	4.38191	5.82713	8.55265	5.62663	5.79797	7.03393	5.14352	4.08825	6.88556	6.36945	5.61309	5.9609	5.68872	5.13216	3.61785	6.34667	6.54006	4.2208	4.43	4.08244	5.38004	4.73094	4.90173	6.4222	4.3509	3.51736	6.39112	4.53214	3.96872
GSM363297	0	0.25	8.9457	5.50556	10.1514	6.69974	7.36165	6.16378	10.1996	9.77446	5.79038	6.56565	7.07909	8.4965	6.61959	8.9963	8.21723	7.74454	8.13465	8.41953	7.84972	7.41277	9.53213	7.62279	7.58319	9.21718	7.55046	6.20524	8.00614	6.33522	6.72594	6.20884	7.92721	6.38941	6.94939	5.9681	9.10273	6.22598	6.58043	6.69628	8.21947	5.98564	5.83245	7.4951	6.70143	6.45569	6.39112	6.81906	6.98354
GSM363298	0	4.46667	7.89901	6.61928	8.90848	6.67465	5.72305	7.52611	11.0717	10.5928	5.46277	6.27467	5.64816	7.1037	6.1583	7.30842	7.75577	6.87278	7.62142	6.54442	6.59348	8.57952	8.71886	7.38114	8.59622	6.60903	5.87316	6.05683	7.55709	7.8826	5.30954	11.3734	8.57952	6.36082	5.4677	6.57871	8.58221	4.85369	5.31833	5.22579	7.03393	5.74455	6.08426	7.27681	5.00655	9.15673	7.59153	8.15354	4.95229
GSM363310	1	1.95833	8.19053	5.84287	8.62328	7.91257	7.07424	6.89475	9.35837	9.79085	7.70024	6.24838	7.23987	9.23767	6.26065	8.16441	8.60352	8.02741	9.32076	7.58186	7.55401	8.01237	8.23074	6.89334	6.1224	8.46996	7.46799	6.11961	8.06254	7.06497	6.8054	9.70843	9.6629	7.64515	5.93579	7.08206	8.69315	6.49843	6.34967	5.59161	8.58958	6.36082	4.12756	7.69183	5.87943	4.47417	6.95474	6.76176	6.50315
GSM363311	0	1.58333	8.13408	6.91064	8.85551	7.26417	6.84363	7.333	10.0704	10.0052	7.56534	6.78925	6.61928	8.9109	6.66981	7.64199	7.76977	8.05568	8.56179	8.39524	8.02794	8.03834	8.80506	7.2449	7.73649	7.29956	7.76051	7.6342	7.54309	6.95577	6.98054	10.5969	10.0314	7.93734	6.47649	7.30802	8.96733	5.51525	6.88628	6.29422	8.81172	6.98642	5.50258	7.48901	5.81206	4.08779	7.7384	7.22489	6.42319
GSM363313	0	3.05	6.51254	4.98964	7.46506	4.94393	5.09672	8.2436	10.2626	8.90452	5.15702	5.42623	5.12226	6.08201	4.26316	5.56679	7.81117	7.459	7.38484	5.88198	5.41743	7.15461	7.34892	6.78184	7.43351	6.8742	5.68176	5.54231	7.49292	5.47828	5.79551	8.3423	7.27252	5.70415	4.29706	5.56084	6.8742	4.2127	5.35248	4.98232	6.98354	4.14489	5.85469	6.22114	4.2712	4.21406	6.30075	7.04395	4.55025
GSM363316	0	4.55833	8.18104	8.51515	9.0727	8.7779	7.14499	7.87294	9.71314	9.68439	6.11796	7.32291	6.96782	8.70315	7.35667	8.09541	9.50493	8.08518	9.97946	8.50925	7.74695	7.82473	7.95012	7.43519	8.10083	8.63828	6.94181	8.0631	8.49073	6.8272	6.09377	11.7897	10.1144	6.31838	6.94544	6.24363	9.8782	5.9928	6.00091	7.01284	8.35123	6.56863	5.65701	7.54002	5.46707	8.72532	7.99482	7.69979	5.85127
GSM363329	0	4.43333	8.14386	7.66255	8.86741	5.9096	6.95364	7.10004	11.0477	10.4178	6.69053	7.0561	5.98063	7.01609	7.18165	6.22919	6.93355	7.13971	7.20147	6.43801	6.35918	8.0472	8.71103	7.40812	9.33052	8.85401	6.55856	5.97692	7.52783	7.70342	6.44568	12.3729	9.61549	5.88813	4.59675	6.78678	7.96597	5.34169	5.61889	5.83704	6.50383	5.21878	6.42024	7.29083	4.7856	9.13342	8.93531	7.76929	5.23352
GSM363331	1	3.04167	9.04704	8.56374	9.1263	6.43436	7.14537	7.16415	10.3663	10.1081	7.12573	7.12037	7.20147	8.73767	7.88762	7.60625	7.8146	6.63057	7.60082	7.74504	6.99879	8.12917	8.58018	7.28881	9.22544	9.30289	7.53219	6.85881	7.79357	6.65826	6.94724	10.6603	8.09268	6.4523	5.85282	5.71663	8.56829	6.54312	7.70621	6.38121	7.41702	5.93292	7.02153	8.52015	7.11008	10.1368	7.15308	7.59022	5.89555
GSM363332	1	1.05	9.29333	9.54969	9.26171	8.2262	7.92023	8.59751	11.3018	10.1352	8.84392	9.26171	7.6151	9.07102	8.41047	8.69459	9.31281	8.16555	8.62937	8.38802	9.06913	8.71172	8.50994	8.45545	9.60264	8.74564	8.76469	8.68842	8.13408	7.1004	6.32795	12.3203	10.7079	6.59279	6.45533	8.71886	9.57772	6.91451	6.43604	7.67367	8.51314	6.91451	6.6326	9.63492	6.573	9.21156	7.52699	7.09036	6.85355
GSM363335	0	4.95	4.9714	3.7437	6.45462	3.78973	3.86739	5.34138	9.17845	8.32105	3.98802	3.64862	4.2139	4.55354	3.40349	3.75265	5.01164	5.44407	4.68048	4.83499	4.26584	6.38518	8.14823	6.45633	6.6283	6.67187	4.54085	4.19778	6.69284	5.51586	5.2405	4.50856	6.81845	5.743	3.3896	5.27614	7.29997	3.53585	3.63193	3.68847	5.90832	3.83431	4.86725	5.89555	3.84755	3.88429	5.8841	5.72549	3.54275
GSM363336	1	0.666667	6.86192	7.28571	8.72532	5.31469	5.63469	8.67854	10.5948	9.19601	5.40474	5.58783	6.61314	6.90792	6.01097	5.33197	6.68475	6.10973	7.7688	6.2796	5.4186	7.78204	8.26682	6.63933	8.93768	7.76142	6.30404	6.32632	7.46551	6.44225	5.70846	8.63904	9.16771	6.20655	4.78878	5.80414	7.84729	4.35244	5.67513	5.10589	6.97943	4.78636	6.81778	7.68341	5.13875	4.59237	7.69741	6.29783	5.02049
GSM363339	0	5.45	7.29122	6.58277	9.44827	5.9396	6.96887	7.14769	9.85414	9.72564	4.90573	5.17767	6.14257	7.14464	6.10869	7.82919	6.84475	6.70043	7.333	6.24457	6.38153	7.442	9.51695	7.48088	8.6191	8.65973	6.32858	5.37801	7.77522	6.05822	6.66816	11.502	10.0796	6.48516	6.02321	5.75733	8.68286	5.0918	5.64964	4.71401	7.30198	5.58122	4.75395	7.38731	5.28042	8.86592	7.28607	7.55136	4.95667
GSM363341	0	5.45	8.5338	7.81558	9.63263	5.89613	6.89686	7.06869	10.7614	10.8026	7.46419	6.45426	7.1177	6.91314	6.18589	8.98338	7.15156	7.59728	7.68999	7.75033	7.04641	7.64692	8.77124	7.45604	8.47938	9.49418	7.24962	7.58007	7.03061	8.09268	6.95797	11.247	8.56829	6.29037	6.11699	7.65614	8.10782	5.51704	7.90003	7.57249	7.82188	6.81674	6.82126	7.52655	6.58277	8.6206	7.31327	8.36558	6.11409
GSM363343	0	5.425	7.39265	6.42418	8.57165	5.45628	5.22094	4.67623	10.0584	9.12459	6.34897	6.38278	6.17121	6.06204	5.75821	7.79941	7.1238	7.29243	7.6342	5.69361	5.42503	6.44464	8.63005	7.18694	6.8912	8.08155	6.87604	5.99658	6.66062	5.96712	5.52439	12.5466	7.46461	6.59415	4.11332	6.3718	7.89901	4.81571	4.70303	4.68754	6.58175	4.31134	4.70663	8.19486	4.39378	8.09268	7.1352	7.06203	4.69138
GSM363350	0	5.24167	9.36648	7.84825	8.97218	6.58508	6.96027	7.63742	10.9511	10.2878	7.13703	7.57598	7.82188	8.88235	8.54876	9.44615	7.99851	8.96095	8.02538	8.37157	7.53219	8.95125	8.42505	8.09593	8.82156	9.26447	6.81709	8.39773	8.70315	7.78785	6.97358	10.1961	10.2255	7.28534	8.10403	6.81073	10.4597	6.27598	6.87786	6.90575	7.76726	7.74796	6.37278	7.77228	6.58682	8.0821	7.61241	7.47183	6.36282
GSM363355	1	0.758333	7.99381	7.34722	8.59364	6.44295	6.35883	7.92374	10.7222	10.584	5.04073	6.4828	5.9775	8.30633	6.54643	7.03982	7.46203	6.77903	8.97629	7.2245	6.74348	8.08999	8.1222	7.10853	7.74933	8.81172	6.73836	6.86895	7.51775	7.27885	6.90501	7.75861	7.93983	6.30011	5.19255	6.25454	7.03287	5.7753	6.14226	5.95128	7.10077	4.97089	6.24716	7.74266	4.87261	6.55188	7.87778	7.42152	6.55756
GSM363357	1	0.733333	8.14775	7.84285	9.08822	6.85915	5.9459	6.63593	11.002	10.9511	5.9096	7.79408	6.0944	7.82771	7.11238	9.44306	8.11839	7.45688	8.37711	7.83505	7.07492	7.87927	9.11134	7.75622	8.57028	8.35365	7.1939	7.52655	7.58361	7.60975	6.10653	11.8495	9.39277	6.90792	5.6326	7.21715	8.80055	5.91418	5.55929	6.68847	7.65841	6.64941	6.05369	8.77943	5.41422	8.79903	8.43185	8.3644	6.38747
GSM363362	1	0.483333	7.3314	7.81261	7.90805	5.78017	6.29783	7.24027	11.0893	10.5492	6.04855	6.42024	5.61766	7.05681	6.10426	7.60217	7.43648	7.08206	7.71901	6.58475	5.63804	8.06044	8.71886	7.6951	9.10617	6.87569	6.32362	6.1798	6.8097	6.81286	6.18882	12.3499	9.5743	5.72582	5.24885	5.9494	7.93432	5.06497	5.83635	5.42567	5.93672	4.88635	6.02725	7.99167	4.77056	9.04205	7.94445	5.34279	4.63963
GSM363366	0	4.35833	6.59074	6.35617	7.49599	4.96614	4.98026	6.7225	10.7689	9.20595	5.25532	5.50258	5.30189	6.1301	4.21783	5.64515	6.3306	6.57028	5.91925	4.97294	5.05167	7.33824	8.3614	6.58748	9.01766	7.50075	6.57711	5.01673	6.23368	7.23278	5.60682	10.9847	7.74316	5.72489	4.57767	5.31095	7.73321	4.28959	5.15812	4.6287	5.17791	4.63579	6.73733	5.80897	4.39023	5.74082	9.01031	7.95625	3.92385
GSM363368	1	1.28333	7.72987	5.24385	7.97523	5.13608	7.05681	7.31727	9.87948	9.16588	5.57696	4.94684	6.2059	7.25194	4.56053	7.1165	6.54881	6.06274	5.45195	4.79824	5.75493	7.07492	7.95573	5.80897	7.05047	8.08945	6.03973	4.63398	6.77424	6.1497	6.34635	10.2807	8.0826	6.34635	4.33609	6.53536	7.0406	5.14097	6.85011	4.97861	5.56859	4.85493	5.52089	6.3803	4.83373	7.28679	7.331	6.66575	5.10129
GSM363376	0	5.125	8.12648	6.85774	8.96976	6.01817	6.93831	7.48343	10.4497	9.96553	6.82369	6.3014	6.47316	8.91722	5.74239	8.39828	7.61559	7.49818	8.67309	6.74348	7.42969	7.01609	8.50474	6.47514	8.26108	8.82911	7.36375	6.74551	6.88176	6.43041	6.48445	11.195	7.58402	6.58344	5.61309	6.46162	8.29019	5.89952	6.02289	5.88621	7.72661	5.99402	6.4828	6.83282	6.70211	4.43246	6.74173	7.67558	5.34956
GSM363378	1	2.65833	7.62916	7.82238	9.4001	5.09888	5.43558	8.85476	11.8593	8.86346	6.44065	6.38714	6.26388	7.18884	6.05177	7.29397	8.04255	7.18622	7.43906	6.74936	7.63197	6.74762	9.50276	7.72847	9.77446	6.7889	8.00211	6.78184	6.36282	7.60306	5.66692	10.7246	10.1175	7.47743	5.84662	7.72138	8.44409	6.22793	6.51928	5.54618	6.791	7.02878	7.66582	6.99259	4.58883	8.33516	8.73261	8.98829	3.92516
GSM363386	1	0.833333	8.87455	7.31809	9.78968	6.06078	7.7742	5.6606	9.8567	8.62328	7.37817	6.11989	6.68012	7.83267	7.01532	9.04967	7.12303	8.84313	8.40743	7.12303	7.84484	6.68192	9.74491	7.45394	7.30884	9.83059	6.93902	6.78715	7.81509	6.04034	7.02878	11.5914	9.3266	8.18554	7.33502	7.16526	10.2167	6.47414	7.06536	5.32802	7.83458	6.8845	5.15929	9.38573	6.17497	9.69269	7.34801	7.71808	6.90753
GSM363391	0	4.775	7.58976	6.7028	8.50856	5.58122	6.68914	8.39773	10.0968	9.72187	6.1609	5.70448	6.27499	6.75563	5.36288	6.93463	6.90186	6.79698	6.87961	5.52286	5.59949	7.20456	8.19937	6.60294	8.17382	8.42923	6.71797	5.28119	6.4995	5.96118	6.27335	10.7816	8.24412	5.8211	5.1029	6.02321	7.80779	5.01352	7.02771	5.12123	6.62726	5.20436	6.0417	7.04676	4.92261	8.31993	7.57962	8.2072	4.9635
GSM363404	1	1	7.08846	6.4865	8.08518	5.20719	5.61371	5.89862	10.4059	10.5492	4.64721	5.8342	5.97625	6.72662	5.41422	6.94652	6.53063	4.87055	6.1497	5.84572	4.81345	6.87715	8.43917	5.7646	8.25089	7.53484	7.78589	5.00756	6.7332	6.8272	6.55923	5.26263	9.06913	6.12853	4.33781	6.70693	7.12536	5.32063	4.52515	5.12254	6.91848	4.57674	7.21914	6.86404	4.77081	5.96618	5.94554	5.23295	4.20703
[truncated: 396 more columns]
