# Supplementary material for: A novel five‐gene signature predicts overall survival of patients with hepatocellular carcinoma
Source: Cancer Med. 2021 May 2;10(11):3808–21. doi: 10.1002/cam4.3900 (PMC8178492; doi:10.1002/cam4.3900)
Supplement: Supplementary file 8 [file CAM4-10-3808-s009.xlsx]

## Sheet: gsea_report_for_High_1587364165
NAME	GS<br> follow link to MSigDB	GS DETAILS	SIZE	ES	NES	NOM p-val	FDR q-val	FWER p-val	RANK AT MAX	LEADING EDGE
KEGG_SPLICEOSOME	KEGG_SPLICEOSOME	Details ...	99	0.595633	2.11318	0.00197628	0.00138636	0.001	2541	tags=49%, list=20%, signal=62%
KEGG_RIBOSOME	KEGG_RIBOSOME	Details ...	68	0.621352	1.95459	0.00397614	0.0125213	0.027	4007	tags=82%, list=32%, signal=121%
KEGG_CELL_CYCLE	KEGG_CELL_CYCLE	Details ...	114	0.64763	1.77878	0.00401606	0.0798924	0.208	1848	tags=54%, list=15%, signal=62%
KEGG_BASAL_TRANSCRIPTION_FACTORS	KEGG_BASAL_TRANSCRIPTION_FACTORS	Details ...	30	0.558113	1.71827	0.0132827	0.113622	0.339	4205	tags=63%, list=34%, signal=96%
KEGG_ETHER_LIPID_METABOLISM	KEGG_ETHER_LIPID_METABOLISM	Details ...	22	0.520314	1.47306	0.0288462	0.331219	0.91	634	tags=23%, list=5%, signal=24%
KEGG_RNA_POLYMERASE	KEGG_RNA_POLYMERASE	Details ...	22	0.514266	1.60822	0.0410678	0.24811	0.633	3005	tags=45%, list=24%, signal=60%
KEGG_PATHOGENIC_ESCHERICHIA_COLI_INFECTION	KEGG_PATHOGENIC_ESCHERICHIA_COLI_INFECTION	Details ...	51	0.478166	1.49951	0.044898	0.308788	0.866	2426	tags=49%, list=20%, signal=61%
KEGG_OOCYTE_MEIOSIS	KEGG_OOCYTE_MEIOSIS	Details ...	91	0.443866	1.52553	0.0493827	0.333814	0.825	1338	tags=24%, list=11%, signal=27%
KEGG_AMINOACYL_TRNA_BIOSYNTHESIS	KEGG_AMINOACYL_TRNA_BIOSYNTHESIS	Details ...	28	0.513848	1.60467	0.0506823	0.211891	0.647	2500	tags=46%, list=20%, signal=58%
KEGG_RNA_DEGRADATION	KEGG_RNA_DEGRADATION	Details ...	43	0.433059	1.457	0.0588235	0.335392	0.93	2611	tags=40%, list=21%, signal=50%
KEGG_THYROID_CANCER	KEGG_THYROID_CANCER	Details ...	28	0.477733	1.42333	0.0632411	0.323606	0.952	1477	tags=25%, list=12%, signal=28%
KEGG_PROGESTERONE_MEDIATED_OOCYTE_MATURATION	KEGG_PROGESTERONE_MEDIATED_OOCYTE_MATURATION	Details ...	73	0.424613	1.43711	0.0647773	0.320215	0.945	1653	tags=25%, list=13%, signal=28%
KEGG_BLADDER_CANCER	KEGG_BLADDER_CANCER	Details ...	38	0.490596	1.3996	0.0704501	0.345374	0.969	1140	tags=32%, list=9%, signal=35%
KEGG_HOMOLOGOUS_RECOMBINATION	KEGG_HOMOLOGOUS_RECOMBINATION	Details ...	25	0.514324	1.44211	0.0809717	0.336181	0.941	3563	tags=60%, list=29%, signal=84%
KEGG_PURINE_METABOLISM	KEGG_PURINE_METABOLISM	Details ...	128	0.323721	1.31503	0.0838446	0.473146	0.994	2188	tags=30%, list=18%, signal=36%
KEGG_DNA_REPLICATION	KEGG_DNA_REPLICATION	Details ...	34	0.674613	1.50764	0.0918164	0.32959	0.849	2357	tags=71%, list=19%, signal=87%
KEGG_P53_SIGNALING_PATHWAY	KEGG_P53_SIGNALING_PATHWAY	Details ...	59	0.456176	1.28691	0.115152	0.485569	0.997	724	tags=29%, list=6%, signal=30%
KEGG_UBIQUITIN_MEDIATED_PROTEOLYSIS	KEGG_UBIQUITIN_MEDIATED_PROTEOLYSIS	Details ...	111	0.32441	1.3127	0.119608	0.452436	0.995	2285	tags=23%, list=18%, signal=28%
KEGG_MISMATCH_REPAIR	KEGG_MISMATCH_REPAIR	Details ...	22	0.572994	1.38757	0.131115	0.344687	0.977	3434	tags=73%, list=28%, signal=100%
KEGG_SPHINGOLIPID_METABOLISM	KEGG_SPHINGOLIPID_METABOLISM	Details ...	24	0.449012	1.25185	0.161165	0.539854	0.997	2110	tags=38%, list=17%, signal=45%
KEGG_GAP_JUNCTION	KEGG_GAP_JUNCTION		82	0.32517	1.20931	0.163934	0.478537	1	1859	tags=22%, list=15%, signal=26%
KEGG_SMALL_CELL_LUNG_CANCER	KEGG_SMALL_CELL_LUNG_CANCER		84	0.356429	1.21008	0.170478	0.495572	1	698	tags=15%, list=6%, signal=16%
KEGG_RENAL_CELL_CARCINOMA	KEGG_RENAL_CELL_CARCINOMA		64	0.345213	1.2361	0.171717	0.525334	0.998	1792	tags=20%, list=14%, signal=24%
KEGG_TGF_BETA_SIGNALING_PATHWAY	KEGG_TGF_BETA_SIGNALING_PATHWAY		79	0.381224	1.21323	0.177645	0.508728	1	2182	tags=32%, list=18%, signal=38%
KEGG_PYRIMIDINE_METABOLISM	KEGG_PYRIMIDINE_METABOLISM		74	0.372198	1.23108	0.183716	0.492556	0.998	2188	tags=38%, list=18%, signal=46%
KEGG_FC_GAMMA_R_MEDIATED_PHAGOCYTOSIS	KEGG_FC_GAMMA_R_MEDIATED_PHAGOCYTOSIS		86	0.369213	1.23152	0.191033	0.513097	0.998	2246	tags=26%, list=18%, signal=31%
KEGG_COLORECTAL_CANCER	KEGG_COLORECTAL_CANCER		60	0.338734	1.16617	0.208925	0.529288	1	1812	tags=22%, list=15%, signal=25%
KEGG_BASAL_CELL_CARCINOMA	KEGG_BASAL_CELL_CARCINOMA		44	0.344872	1.15193	0.219409	0.505996	1	2378	tags=27%, list=19%, signal=34%
KEGG_PATHWAYS_IN_CANCER	KEGG_PATHWAYS_IN_CANCER		302	0.278303	1.12275	0.22547	0.474068	1	1968	tags=20%, list=16%, signal=23%
KEGG_PROTEIN_EXPORT	KEGG_PROTEIN_EXPORT		18	0.390394	1.2405	0.236742	0.54056	0.997	4775	tags=67%, list=39%, signal=108%
KEGG_CHRONIC_MYELOID_LEUKEMIA	KEGG_CHRONIC_MYELOID_LEUKEMIA		70	0.328155	1.14761	0.241525	0.498827	1	1758	tags=21%, list=14%, signal=25%
KEGG_PANCREATIC_CANCER	KEGG_PANCREATIC_CANCER		68	0.326908	1.13318	0.251064	0.482104	1	1812	tags=24%, list=15%, signal=27%
KEGG_PENTOSE_PHOSPHATE_PATHWAY	KEGG_PENTOSE_PHOSPHATE_PATHWAY		24	0.43673	1.14321	0.260521	0.49251	1	847	tags=33%, list=7%, signal=36%
KEGG_BASE_EXCISION_REPAIR	KEGG_BASE_EXCISION_REPAIR		30	0.418916	1.19788	0.260692	0.483064	1	2542	tags=43%, list=20%, signal=54%
KEGG_O_GLYCAN_BIOSYNTHESIS	KEGG_O_GLYCAN_BIOSYNTHESIS		18	0.454114	1.16571	0.265625	0.512382	1	2439	tags=44%, list=20%, signal=55%
KEGG_WNT_SIGNALING_PATHWAY	KEGG_WNT_SIGNALING_PATHWAY		131	0.269578	1.08522	0.290061	0.514823	1	1792	tags=18%, list=14%, signal=20%
KEGG_CARDIAC_MUSCLE_CONTRACTION	KEGG_CARDIAC_MUSCLE_CONTRACTION		62	0.285289	1.12415	0.30315	0.484421	1	1225	tags=11%, list=10%, signal=12%
KEGG_NUCLEOTIDE_EXCISION_REPAIR	KEGG_NUCLEOTIDE_EXCISION_REPAIR		42	0.373911	1.13472	0.308594	0.493464	1	3610	tags=52%, list=29%, signal=74%
KEGG_ARRHYTHMOGENIC_RIGHT_VENTRICULAR_CARDIOMYOPATHY_ARVC	KEGG_ARRHYTHMOGENIC_RIGHT_VENTRICULAR_CARDIOMYOPATHY_ARVC		67	0.297398	1.08652	0.324544	0.525729	1	2752	tags=27%, list=22%, signal=34%
KEGG_STEROID_BIOSYNTHESIS	KEGG_STEROID_BIOSYNTHESIS		15	0.589555	1.1607	0.326214	0.505667	1	1942	tags=47%, list=16%, signal=55%
KEGG_NOD_LIKE_RECEPTOR_SIGNALING_PATHWAY	KEGG_NOD_LIKE_RECEPTOR_SIGNALING_PATHWAY		53	0.363374	1.06355	0.376518	0.539483	1	1699	tags=21%, list=14%, signal=24%
KEGG_LEISHMANIA_INFECTION	KEGG_LEISHMANIA_INFECTION		65	0.360872	0.993532	0.457831	0.656465	1	2426	tags=26%, list=20%, signal=32%
KEGG_VASOPRESSIN_REGULATED_WATER_REABSORPTION	KEGG_VASOPRESSIN_REGULATED_WATER_REABSORPTION		40	0.274619	0.986684	0.469474	0.654788	1	2070	tags=23%, list=17%, signal=27%
KEGG_AMINO_SUGAR_AND_NUCLEOTIDE_SUGAR_METABOLISM	KEGG_AMINO_SUGAR_AND_NUCLEOTIDE_SUGAR_METABOLISM		37	0.336932	0.94402	0.528827	0.724382	1	1436	tags=24%, list=12%, signal=27%
KEGG_HUNTINGTONS_DISEASE	KEGG_HUNTINGTONS_DISEASE		136	0.201564	0.932082	0.529762	0.732665	1	2046	tags=17%, list=16%, signal=20%
KEGG_AXON_GUIDANCE	KEGG_AXON_GUIDANCE		110	0.243118	0.9277	0.577778	0.725261	1	2477	tags=23%, list=20%, signal=28%
KEGG_NEUROTROPHIN_SIGNALING_PATHWAY	KEGG_NEUROTROPHIN_SIGNALING_PATHWAY		116	0.203305	0.902844	0.622222	0.741698	1	1591	tags=16%, list=13%, signal=18%
KEGG_GNRH_SIGNALING_PATHWAY	KEGG_GNRH_SIGNALING_PATHWAY		87	0.224206	0.911443	0.637427	0.740533	1	1555	tags=15%, list=13%, signal=17%
KEGG_MELANOGENESIS	KEGG_MELANOGENESIS		86	0.220538	0.894442	0.689441	0.742876	1	1310	tags=12%, list=11%, signal=13%
KEGG_ECM_RECEPTOR_INTERACTION	KEGG_ECM_RECEPTOR_INTERACTION		79	0.305858	0.810754	0.706721	0.869686	1	1401	tags=20%, list=11%, signal=23%
KEGG_HYPERTROPHIC_CARDIOMYOPATHY_HCM	KEGG_HYPERTROPHIC_CARDIOMYOPATHY_HCM		75	0.219097	0.805036	0.767123	0.863026	1	1390	tags=15%, list=11%, signal=16%
KEGG_NOTCH_SIGNALING_PATHWAY	KEGG_NOTCH_SIGNALING_PATHWAY		39	0.228272	0.732207	0.811245	0.944813	1	3554	tags=38%, list=29%, signal=54%
KEGG_DILATED_CARDIOMYOPATHY	KEGG_DILATED_CARDIOMYOPATHY		81	0.209573	0.748654	0.816568	0.938447	1	1390	tags=15%, list=11%, signal=17%
KEGG_ENDOCYTOSIS	KEGG_ENDOCYTOSIS		154	0.195439	0.813094	0.832661	0.882433	1	2238	tags=18%, list=18%, signal=22%
KEGG_CYTOKINE_CYTOKINE_RECEPTOR_INTERACTION	KEGG_CYTOKINE_CYTOKINE_RECEPTOR_INTERACTION		229	0.206539	0.715204	0.836	0.933382	1	1203	tags=10%, list=10%, signal=11%
KEGG_N_GLYCAN_BIOSYNTHESIS	KEGG_N_GLYCAN_BIOSYNTHESIS		37	0.220324	0.722333	0.844444	0.941139	1	2889	tags=32%, list=23%, signal=42%
KEGG_PROTEASOME	KEGG_PROTEASOME		39	0.178656	0.545041	0.886	1	1	4607	tags=46%, list=37%, signal=73%
KEGG_GLYCOSPHINGOLIPID_BIOSYNTHESIS_LACTO_AND_NEOLACTO_SERIES	KEGG_GLYCOSPHINGOLIPID_BIOSYNTHESIS_LACTO_AND_NEOLACTO_SERIES		23	0.221083	0.687653	0.890625	0.949612	1	2799	tags=26%, list=23%, signal=34%
KEGG_TOLL_LIKE_RECEPTOR_SIGNALING_PATHWAY	KEGG_TOLL_LIKE_RECEPTOR_SIGNALING_PATHWAY		94	0.189935	0.653996	0.951904	0.96488	1	2959	tags=24%, list=24%, signal=32%
KEGG_CYTOSOLIC_DNA_SENSING_PATHWAY	KEGG_CYTOSOLIC_DNA_SENSING_PATHWAY		46	0.171973	0.544691	0.975258	0.993478	1	2079	tags=15%, list=17%, signal=18%
KEGG_OLFACTORY_TRANSDUCTION	KEGG_OLFACTORY_TRANSDUCTION		63	0.10415	0.398133	0.990253	0.998329	1	11115	tags=100%, list=90%, signal=959%
