# Supplementary material for: A novel five‐gene signature predicts overall survival of patients with hepatocellular carcinoma
Source: Cancer Med. 2021 May 2;10(11):3808–21. doi: 10.1002/cam4.3900 (PMC8178492; doi:10.1002/cam4.3900)
Supplement: Supplementary file 9 [file CAM4-10-3808-s004.xlsx]

## Sheet: gsea_report_for_Low_15873641650
NAME	GS<br> follow link to MSigDB	GS DETAILS	SIZE	ES	NES	NOM p-val	FDR q-val	FWER p-val	RANK AT MAX	LEADING EDGE
KEGG_HISTIDINE_METABOLISM	KEGG_HISTIDINE_METABOLISM	Details ...	22	-0.781613	-1.91047	0	0.0674442	0.044	1700	tags=64%, list=14%, signal=74%
KEGG_VALINE_LEUCINE_AND_ISOLEUCINE_DEGRADATION	KEGG_VALINE_LEUCINE_AND_ISOLEUCINE_DEGRADATION	Details ...	41	-0.801791	-1.88715	0	0.0493513	0.058	1664	tags=76%, list=13%, signal=87%
KEGG_PROXIMAL_TUBULE_BICARBONATE_RECLAMATION	KEGG_PROXIMAL_TUBULE_BICARBONATE_RECLAMATION	Details ...	22	-0.734212	-1.77174	0	0.100496	0.217	596	tags=36%, list=5%, signal=38%
KEGG_DRUG_METABOLISM_CYTOCHROME_P450	KEGG_DRUG_METABOLISM_CYTOCHROME_P450	Details ...	52	-0.808243	-1.69643	0.00191939	0.0857286	0.4	1534	tags=71%, list=12%, signal=81%
KEGG_METABOLISM_OF_XENOBIOTICS_BY_CYTOCHROME_P450	KEGG_METABOLISM_OF_XENOBIOTICS_BY_CYTOCHROME_P450	Details ...	48	-0.776144	-1.6793	0.00193798	0.0860828	0.441	1743	tags=67%, list=14%, signal=77%
KEGG_TYROSINE_METABOLISM	KEGG_TYROSINE_METABOLISM	Details ...	37	-0.722748	-1.73689	0.00196464	0.0864384	0.296	1751	tags=49%, list=14%, signal=56%
KEGG_BUTANOATE_METABOLISM	KEGG_BUTANOATE_METABOLISM	Details ...	32	-0.749933	-1.76913	0.002	0.0834651	0.222	755	tags=50%, list=6%, signal=53%
KEGG_LYSINE_DEGRADATION	KEGG_LYSINE_DEGRADATION	Details ...	34	-0.692931	-1.82485	0.00208768	0.0719999	0.125	1267	tags=41%, list=10%, signal=46%
KEGG_INSULIN_SIGNALING_PATHWAY	KEGG_INSULIN_SIGNALING_PATHWAY		127	-0.391301	-1.5606	0.00392927	0.11709	0.758	1557	tags=20%, list=13%, signal=23%
KEGG_TRYPTOPHAN_METABOLISM	KEGG_TRYPTOPHAN_METABOLISM	Details ...	32	-0.770934	-1.75288	0.00393701	0.0832439	0.26	1743	tags=72%, list=14%, signal=83%
KEGG_FATTY_ACID_METABOLISM	KEGG_FATTY_ACID_METABOLISM	Details ...	38	-0.791923	-1.70373	0.00606061	0.0966377	0.381	1373	tags=74%, list=11%, signal=83%
KEGG_LINOLEIC_ACID_METABOLISM	KEGG_LINOLEIC_ACID_METABOLISM		22	-0.759059	-1.58205	0.00610998	0.112302	0.705	1810	tags=59%, list=15%, signal=69%
KEGG_PROPANOATE_METABOLISM	KEGG_PROPANOATE_METABOLISM	Details ...	28	-0.747462	-1.73264	0.00616016	0.0778505	0.306	1664	tags=64%, list=13%, signal=74%
KEGG_RETINOL_METABOLISM	KEGG_RETINOL_METABOLISM		39	-0.796608	-1.60147	0.00779727	0.10026	0.654	1252	tags=67%, list=10%, signal=74%
KEGG_ARGININE_AND_PROLINE_METABOLISM	KEGG_ARGININE_AND_PROLINE_METABOLISM	Details ...	43	-0.642768	-1.62808	0.00840336	0.10393	0.578	692	tags=37%, list=6%, signal=39%
KEGG_DRUG_METABOLISM_OTHER_ENZYMES	KEGG_DRUG_METABOLISM_OTHER_ENZYMES	Details ...	33	-0.751838	-1.63057	0.00948767	0.107876	0.57	677	tags=55%, list=5%, signal=58%
KEGG_ARACHIDONIC_ACID_METABOLISM	KEGG_ARACHIDONIC_ACID_METABOLISM		46	-0.621604	-1.60376	0.00988142	0.103099	0.647	1831	tags=43%, list=15%, signal=51%
KEGG_GLYCINE_SERINE_AND_THREONINE_METABOLISM	KEGG_GLYCINE_SERINE_AND_THREONINE_METABOLISM	Details ...	27	-0.794122	-1.62376	0.0103734	0.102458	0.597	851	tags=56%, list=7%, signal=60%
KEGG_STEROID_HORMONE_BIOSYNTHESIS	KEGG_STEROID_HORMONE_BIOSYNTHESIS	Details ...	40	-0.73772	-1.65147	0.0116959	0.0949038	0.515	1252	tags=48%, list=10%, signal=53%
KEGG_ALDOSTERONE_REGULATED_SODIUM_REABSORPTION	KEGG_ALDOSTERONE_REGULATED_SODIUM_REABSORPTION		40	-0.440887	-1.46434	0.0117188	0.170904	0.912	1288	tags=23%, list=10%, signal=25%
KEGG_PHENYLALANINE_METABOLISM	KEGG_PHENYLALANINE_METABOLISM	Details ...	15	-0.725549	-1.62099	0.0118343	0.0996855	0.604	1751	tags=53%, list=14%, signal=62%
KEGG_BETA_ALANINE_METABOLISM	KEGG_BETA_ALANINE_METABOLISM	Details ...	21	-0.716896	-1.70151	0.0140562	0.0892258	0.388	1923	tags=67%, list=16%, signal=79%
KEGG_COMPLEMENT_AND_COAGULATION_CASCADES	KEGG_COMPLEMENT_AND_COAGULATION_CASCADES	Details ...	66	-0.70066	-1.61636	0.0156556	0.0982559	0.614	2106	tags=61%, list=17%, signal=73%
KEGG_PEROXISOME	KEGG_PEROXISOME	Details ...	69	-0.671551	-1.68398	0.0199601	0.0889167	0.431	1986	tags=58%, list=16%, signal=69%
KEGG_CITRATE_CYCLE_TCA_CYCLE	KEGG_CITRATE_CYCLE_TCA_CYCLE	Details ...	29	-0.646571	-1.65696	0.0207039	0.0967012	0.503	2237	tags=52%, list=18%, signal=63%
KEGG_ADIPOCYTOKINE_SIGNALING_PATHWAY	KEGG_ADIPOCYTOKINE_SIGNALING_PATHWAY		62	-0.455409	-1.4749	0.0235546	0.163615	0.903	2846	tags=44%, list=23%, signal=56%
KEGG_SELENOAMINO_ACID_METABOLISM	KEGG_SELENOAMINO_ACID_METABOLISM		19	-0.606484	-1.53735	0.023622	0.133155	0.805	2002	tags=53%, list=16%, signal=63%
KEGG_VASCULAR_SMOOTH_MUSCLE_CONTRACTION	KEGG_VASCULAR_SMOOTH_MUSCLE_CONTRACTION		95	-0.389346	-1.49938	0.0262664	0.147165	0.876	1810	tags=24%, list=15%, signal=28%
KEGG_GLYCEROLIPID_METABOLISM	KEGG_GLYCEROLIPID_METABOLISM		36	-0.50356	-1.53076	0.0285132	0.134045	0.814	2216	tags=39%, list=18%, signal=47%
KEGG_CYSTEINE_AND_METHIONINE_METABOLISM	KEGG_CYSTEINE_AND_METHIONINE_METABOLISM		32	-0.584334	-1.58188	0.031185	0.107823	0.705	570	tags=28%, list=5%, signal=29%
KEGG_ALANINE_ASPARTATE_AND_GLUTAMATE_METABOLISM	KEGG_ALANINE_ASPARTATE_AND_GLUTAMATE_METABOLISM		27	-0.620884	-1.51738	0.039666	0.13886	0.842	881	tags=44%, list=7%, signal=48%
KEGG_PYRUVATE_METABOLISM	KEGG_PYRUVATE_METABOLISM		33	-0.624246	-1.5715	0.0428571	0.112509	0.735	1267	tags=39%, list=10%, signal=44%
KEGG_GLYCOLYSIS_GLUCONEOGENESIS	KEGG_GLYCOLYSIS_GLUCONEOGENESIS		54	-0.551994	-1.51675	0.0437376	0.135188	0.845	474	tags=26%, list=4%, signal=27%
KEGG_PPAR_SIGNALING_PATHWAY	KEGG_PPAR_SIGNALING_PATHWAY		61	-0.574534	-1.49356	0.0515464	0.148296	0.882	731	tags=34%, list=6%, signal=36%
KEGG_TYPE_II_DIABETES_MELLITUS	KEGG_TYPE_II_DIABETES_MELLITUS		43	-0.383017	-1.29728	0.0654762	0.375384	0.999	2065	tags=28%, list=17%, signal=33%
KEGG_ALZHEIMERS_DISEASE	KEGG_ALZHEIMERS_DISEASE		128	-0.311577	-1.40413	0.0833333	0.242373	0.967	2760	tags=35%, list=22%, signal=45%
KEGG_OXIDATIVE_PHOSPHORYLATION	KEGG_OXIDATIVE_PHOSPHORYLATION		83	-0.39064	-1.52805	0.106212	0.132095	0.817	2667	tags=34%, list=22%, signal=43%
KEGG_PORPHYRIN_AND_CHLOROPHYLL_METABOLISM	KEGG_PORPHYRIN_AND_CHLOROPHYLL_METABOLISM		25	-0.57291	-1.3993	0.117761	0.242435	0.969	605	tags=28%, list=5%, signal=29%
KEGG_ENDOMETRIAL_CANCER	KEGG_ENDOMETRIAL_CANCER		50	-0.342274	-1.2369	0.124514	0.438754	1	1757	tags=24%, list=14%, signal=28%
KEGG_STARCH_AND_SUCROSE_METABOLISM	KEGG_STARCH_AND_SUCROSE_METABOLISM		31	-0.54924	-1.34013	0.130178	0.327701	0.99	1514	tags=45%, list=12%, signal=51%
KEGG_GLYCOSAMINOGLYCAN_DEGRADATION	KEGG_GLYCOSAMINOGLYCAN_DEGRADATION		20	-0.444066	-1.33913	0.142012	0.321152	0.991	2706	tags=40%, list=22%, signal=51%
KEGG_CALCIUM_SIGNALING_PATHWAY	KEGG_CALCIUM_SIGNALING_PATHWAY		162	-0.285556	-1.22145	0.15261	0.447751	1	1955	tags=20%, list=16%, signal=23%
KEGG_MATURITY_ONSET_DIABETES_OF_THE_YOUNG	KEGG_MATURITY_ONSET_DIABETES_OF_THE_YOUNG		22	-0.495691	-1.32611	0.161793	0.3335	0.995	1210	tags=18%, list=10%, signal=20%
KEGG_ABC_TRANSPORTERS	KEGG_ABC_TRANSPORTERS		36	-0.487464	-1.26333	0.162427	0.41728	1	446	tags=19%, list=4%, signal=20%
KEGG_NITROGEN_METABOLISM	KEGG_NITROGEN_METABOLISM		22	-0.503858	-1.22454	0.162933	0.451685	1	851	tags=27%, list=7%, signal=29%
KEGG_ACUTE_MYELOID_LEUKEMIA	KEGG_ACUTE_MYELOID_LEUKEMIA		55	-0.321852	-1.17789	0.175983	0.482952	1	1770	tags=20%, list=14%, signal=23%
KEGG_TIGHT_JUNCTION	KEGG_TIGHT_JUNCTION		114	-0.31471	-1.19224	0.179191	0.484117	1	2117	tags=24%, list=17%, signal=28%
KEGG_DORSO_VENTRAL_AXIS_FORMATION	KEGG_DORSO_VENTRAL_AXIS_FORMATION		19	-0.415536	-1.24979	0.198381	0.433487	1	1745	tags=21%, list=14%, signal=24%
KEGG_GLYCEROPHOSPHOLIPID_METABOLISM	KEGG_GLYCEROPHOSPHOLIPID_METABOLISM		57	-0.328079	-1.18885	0.204918	0.480891	1	1862	tags=23%, list=15%, signal=27%
KEGG_PROSTATE_CANCER	KEGG_PROSTATE_CANCER		85	-0.338381	-1.14843	0.216963	0.522017	1	1757	tags=24%, list=14%, signal=27%
KEGG_PARKINSONS_DISEASE	KEGG_PARKINSONS_DISEASE		84	-0.323138	-1.28927	0.221095	0.379368	1	2667	tags=35%, list=22%, signal=44%
KEGG_CELL_ADHESION_MOLECULES_CAMS	KEGG_CELL_ADHESION_MOLECULES_CAMS		115	-0.393549	-1.20945	0.223969	0.46122	1	2738	tags=42%, list=22%, signal=53%
KEGG_PRION_DISEASES	KEGG_PRION_DISEASES		33	-0.478278	-1.18456	0.248485	0.479196	1	1747	tags=30%, list=14%, signal=35%
KEGG_B_CELL_RECEPTOR_SIGNALING_PATHWAY	KEGG_B_CELL_RECEPTOR_SIGNALING_PATHWAY		70	-0.352065	-1.15967	0.258964	0.509505	1	2272	tags=24%, list=18%, signal=30%
KEGG_ASTHMA	KEGG_ASTHMA		25	-0.550387	-1.23905	0.28629	0.444865	1	2708	tags=48%, list=22%, signal=61%
KEGG_NON_SMALL_CELL_LUNG_CANCER	KEGG_NON_SMALL_CELL_LUNG_CANCER		52	-0.305258	-1.09868	0.292731	0.591863	1	1757	tags=19%, list=14%, signal=22%
KEGG_PANTOTHENATE_AND_COA_BIOSYNTHESIS	KEGG_PANTOTHENATE_AND_COA_BIOSYNTHESIS		15	-0.504952	-1.14415	0.302658	0.520431	1	477	tags=20%, list=4%, signal=21%
KEGG_HEMATOPOIETIC_CELL_LINEAGE	KEGG_HEMATOPOIETIC_CELL_LINEAGE		82	-0.347045	-1.09759	0.320717	0.583976	1	2463	tags=29%, list=20%, signal=36%
KEGG_RENIN_ANGIOTENSIN_SYSTEM	KEGG_RENIN_ANGIOTENSIN_SYSTEM		16	-0.466003	-1.1167	0.337232	0.564516	1	2355	tags=31%, list=19%, signal=39%
KEGG_MELANOMA	KEGG_MELANOMA		67	-0.313011	-1.04943	0.345029	0.643186	1	1398	tags=16%, list=11%, signal=18%
KEGG_SNARE_INTERACTIONS_IN_VESICULAR_TRANSPORT	KEGG_SNARE_INTERACTIONS_IN_VESICULAR_TRANSPORT		33	-0.335388	-1.08594	0.348968	0.596303	1	2912	tags=36%, list=23%, signal=47%
KEGG_NEUROACTIVE_LIGAND_RECEPTOR_INTERACTION	KEGG_NEUROACTIVE_LIGAND_RECEPTOR_INTERACTION		240	-0.239288	-1.06739	0.373225	0.614917	1	1998	tags=12%, list=16%, signal=14%
KEGG_APOPTOSIS	KEGG_APOPTOSIS		83	-0.28312	-1.04526	0.393762	0.641383	1	1886	tags=18%, list=15%, signal=21%
KEGG_AMYOTROPHIC_LATERAL_SCLEROSIS_ALS	KEGG_AMYOTROPHIC_LATERAL_SCLEROSIS_ALS		48	-0.286047	-1.03039	0.411405	0.643018	1	1747	tags=21%, list=14%, signal=24%
KEGG_FRUCTOSE_AND_MANNOSE_METABOLISM	KEGG_FRUCTOSE_AND_MANNOSE_METABOLISM		31	-0.376443	-1.02068	0.415984	0.654168	1	380	tags=16%, list=3%, signal=17%
KEGG_LEUKOCYTE_TRANSENDOTHELIAL_MIGRATION	KEGG_LEUKOCYTE_TRANSENDOTHELIAL_MIGRATION		104	-0.309336	-1.03456	0.418787	0.644203	1	2408	tags=29%, list=19%, signal=35%
KEGG_ALLOGRAFT_REJECTION	KEGG_ALLOGRAFT_REJECTION		32	-0.477516	-1.0852	0.422311	0.588134	1	2970	tags=44%, list=24%, signal=57%
KEGG_REGULATION_OF_AUTOPHAGY	KEGG_REGULATION_OF_AUTOPHAGY		29	-0.252526	-1.00301	0.426854	0.671054	1	2694	tags=17%, list=22%, signal=22%
KEGG_AUTOIMMUNE_THYROID_DISEASE	KEGG_AUTOIMMUNE_THYROID_DISEASE		45	-0.388696	-1.03932	0.428283	0.644293	1	2974	tags=33%, list=24%, signal=44%
KEGG_BIOSYNTHESIS_OF_UNSATURATED_FATTY_ACIDS	KEGG_BIOSYNTHESIS_OF_UNSATURATED_FATTY_ACIDS		16	-0.444444	-1.01318	0.434238	0.659411	1	1108	tags=31%, list=9%, signal=34%
KEGG_GLIOMA	KEGG_GLIOMA		59	-0.29507	-1.00272	0.438384	0.662033	1	1848	tags=19%, list=15%, signal=22%
KEGG_PHOSPHATIDYLINOSITOL_SIGNALING_SYSTEM	KEGG_PHOSPHATIDYLINOSITOL_SIGNALING_SYSTEM		70	-0.261125	-0.99053	0.451098	0.677076	1	1953	tags=17%, list=16%, signal=20%
KEGG_JAK_STAT_SIGNALING_PATHWAY	KEGG_JAK_STAT_SIGNALING_PATHWAY		138	-0.241365	-0.983685	0.46988	0.681403	1	2654	tags=21%, list=21%, signal=26%
KEGG_ERBB_SIGNALING_PATHWAY	KEGG_ERBB_SIGNALING_PATHWAY		81	-0.255466	-0.974839	0.481409	0.688959	1	1869	tags=21%, list=15%, signal=25%
KEGG_LYSOSOME	KEGG_LYSOSOME		103	-0.285595	-0.972052	0.485537	0.676369	1	2044	tags=27%, list=16%, signal=32%
KEGG_VEGF_SIGNALING_PATHWAY	KEGG_VEGF_SIGNALING_PATHWAY		67	-0.263747	-0.972638	0.5	0.684286	1	1810	tags=16%, list=15%, signal=19%
KEGG_TASTE_TRANSDUCTION	KEGG_TASTE_TRANSDUCTION		32	-0.283866	-0.949587	0.510763	0.676729	1	1833	tags=19%, list=15%, signal=22%
KEGG_FOCAL_ADHESION	KEGG_FOCAL_ADHESION		187	-0.299056	-0.957123	0.513619	0.687438	1	1875	tags=22%, list=15%, signal=26%
KEGG_SYSTEMIC_LUPUS_ERYTHEMATOSUS	KEGG_SYSTEMIC_LUPUS_ERYTHEMATOSUS		91	-0.307621	-0.951732	0.518164	0.680554	1	1512	tags=14%, list=12%, signal=16%
KEGG_MTOR_SIGNALING_PATHWAY	KEGG_MTOR_SIGNALING_PATHWAY		46	-0.256039	-0.953393	0.522358	0.685909	1	2410	tags=22%, list=19%, signal=27%
KEGG_GRAFT_VERSUS_HOST_DISEASE	KEGG_GRAFT_VERSUS_HOST_DISEASE		32	-0.425115	-0.966005	0.535857	0.679678	1	2970	tags=38%, list=24%, signal=49%
KEGG_TYPE_I_DIABETES_MELLITUS	KEGG_TYPE_I_DIABETES_MELLITUS		38	-0.377838	-0.919386	0.54898	0.707257	1	3573	tags=45%, list=29%, signal=63%
KEGG_ADHERENS_JUNCTION	KEGG_ADHERENS_JUNCTION		66	-0.261133	-0.944824	0.5625	0.677775	1	1474	tags=17%, list=12%, signal=19%
KEGG_VIRAL_MYOCARDITIS	KEGG_VIRAL_MYOCARDITIS		64	-0.313261	-0.891522	0.575758	0.744336	1	2970	tags=33%, list=24%, signal=43%
KEGG_CHEMOKINE_SIGNALING_PATHWAY	KEGG_CHEMOKINE_SIGNALING_PATHWAY		162	-0.258721	-0.89145	0.583826	0.735926	1	1869	tags=19%, list=15%, signal=22%
KEGG_LONG_TERM_POTENTIATION	KEGG_LONG_TERM_POTENTIATION		63	-0.217425	-0.927883	0.599585	0.699786	1	2760	tags=29%, list=22%, signal=37%
KEGG_REGULATION_OF_ACTIN_CYTOSKELETON	KEGG_REGULATION_OF_ACTIN_CYTOSKELETON		192	-0.219276	-0.900775	0.604331	0.734578	1	1874	tags=15%, list=15%, signal=18%
KEGG_NATURAL_KILLER_CELL_MEDIATED_CYTOTOXICITY	KEGG_NATURAL_KILLER_CELL_MEDIATED_CYTOTOXICITY		113	-0.230557	-0.850396	0.614504	0.760268	1	2970	tags=21%, list=24%, signal=28%
KEGG_INTESTINAL_IMMUNE_NETWORK_FOR_IGA_PRODUCTION	KEGG_INTESTINAL_IMMUNE_NETWORK_FOR_IGA_PRODUCTION		40	-0.347882	-0.848832	0.631579	0.75521	1	2708	tags=38%, list=22%, signal=48%
KEGG_NICOTINATE_AND_NICOTINAMIDE_METABOLISM	KEGG_NICOTINATE_AND_NICOTINAMIDE_METABOLISM		16	-0.37037	-0.886654	0.634343	0.736448	1	2386	tags=38%, list=19%, signal=46%
KEGG_GLUTATHIONE_METABOLISM	KEGG_GLUTATHIONE_METABOLISM		39	-0.323729	-0.860187	0.646817	0.751158	1	1986	tags=38%, list=16%, signal=46%
KEGG_RIG_I_LIKE_RECEPTOR_SIGNALING_PATHWAY	KEGG_RIG_I_LIKE_RECEPTOR_SIGNALING_PATHWAY		63	-0.227962	-0.876004	0.647638	0.738893	1	1332	tags=13%, list=11%, signal=14%
KEGG_FC_EPSILON_RI_SIGNALING_PATHWAY	KEGG_FC_EPSILON_RI_SIGNALING_PATHWAY		72	-0.238937	-0.882835	0.650888	0.734658	1	2506	tags=21%, list=20%, signal=26%
KEGG_EPITHELIAL_CELL_SIGNALING_IN_HELICOBACTER_PYLORI_INFECTION	KEGG_EPITHELIAL_CELL_SIGNALING_IN_HELICOBACTER_PYLORI_INFECTION		62	-0.230448	-0.848611	0.693359	0.747471	1	1094	tags=13%, list=9%, signal=14%
KEGG_LONG_TERM_DEPRESSION	KEGG_LONG_TERM_DEPRESSION		61	-0.225781	-0.86521	0.722222	0.750209	1	1833	tags=16%, list=15%, signal=19%
KEGG_INOSITOL_PHOSPHATE_METABOLISM	KEGG_INOSITOL_PHOSPHATE_METABOLISM		49	-0.236685	-0.829188	0.735471	0.764938	1	1953	tags=16%, list=16%, signal=19%
KEGG_GALACTOSE_METABOLISM	KEGG_GALACTOSE_METABOLISM		23	-0.321694	-0.823506	0.750503	0.767007	1	1754	tags=35%, list=14%, signal=40%
KEGG_GLYCOSYLPHOSPHATIDYLINOSITOL_GPI_ANCHOR_BIOSYNTHESIS	KEGG_GLYCOSYLPHOSPHATIDYLINOSITOL_GPI_ANCHOR_BIOSYNTHESIS		19	-0.295879	-0.769864	0.764344	0.843932	1	734	tags=11%, list=6%, signal=11%
KEGG_GLYCOSAMINOGLYCAN_BIOSYNTHESIS_CHONDROITIN_SULFATE	KEGG_GLYCOSAMINOGLYCAN_BIOSYNTHESIS_CHONDROITIN_SULFATE		17	-0.319106	-0.766761	0.76494	0.839944	1	2778	tags=41%, list=22%, signal=53%
KEGG_ANTIGEN_PROCESSING_AND_PRESENTATION	KEGG_ANTIGEN_PROCESSING_AND_PRESENTATION		67	-0.217211	-0.64615	0.805274	0.953324	1	2970	tags=27%, list=24%, signal=35%
KEGG_VIBRIO_CHOLERAE_INFECTION	KEGG_VIBRIO_CHOLERAE_INFECTION		47	-0.210393	-0.758619	0.830739	0.843713	1	1701	tags=13%, list=14%, signal=15%
KEGG_MAPK_SIGNALING_PATHWAY	KEGG_MAPK_SIGNALING_PATHWAY		239	-0.187754	-0.830529	0.855491	0.770653	1	2348	tags=21%, list=19%, signal=25%
KEGG_HEDGEHOG_SIGNALING_PATHWAY	KEGG_HEDGEHOG_SIGNALING_PATHWAY		44	-0.207889	-0.748817	0.857143	0.848925	1	1938	tags=18%, list=16%, signal=21%
KEGG_GLYCOSAMINOGLYCAN_BIOSYNTHESIS_HEPARAN_SULFATE	KEGG_GLYCOSAMINOGLYCAN_BIOSYNTHESIS_HEPARAN_SULFATE		21	-0.178433	-0.611614	0.924453	0.957695	1	3128	tags=24%, list=25%, signal=32%
KEGG_PRIMARY_IMMUNODEFICIENCY	KEGG_PRIMARY_IMMUNODEFICIENCY		34	-0.229064	-0.568018	0.927308	0.970137	1	3075	tags=32%, list=25%, signal=43%
KEGG_T_CELL_RECEPTOR_SIGNALING_PATHWAY	KEGG_T_CELL_RECEPTOR_SIGNALING_PATHWAY		103	-0.177138	-0.631957	0.952475	0.9545	1	2787	tags=22%, list=22%, signal=29%
